# Supplementary material for: Octa­rubidium di-μ-sulfato-κ4 O:O′-bis­[cis-dioxido-cis-disulfatotungstate(VI)]
Source: Acta Crystallogr Sect E Struct Rep Online. 2009 Nov 11;65(Pt 12):i88. doi: 10.1107/S1600536809046431 (PMC2972170; doi:10.1107/S1600536809046431)
Supplement: Supplementary file 1 [file e-65-00i88-sup1.cif]

##############################################################################
###                                                                        ###
###        Electronic paper (Acta Crystallographica Section E)             ###
###                                                                        ###
##############################################################################
#                                                                            #
# This CIF contains the data in a paper accepted for publication in Acta     #
# Crystallographica Section E. It conforms to the requirements of Notes      #
# for Authors for Section E, and has been peer reviewed under the auspices   #
# of the IUCr Commission on Journals.                                        #
#                                                                            #
# Full details of the Crystallographic Information File format               #
# are given in the paper "The Crystallographic Information File (CIF):       #
# a New Standard Archive File for Crystallography" by S. R. Hall, F. H.      #
# Allen and I. D. Brown [Acta Cryst. (1991), A47, 655-685].                  #
#                                                                            #
# The current version of the core CIF dictionary is obtainable from          #
# ftp://ftp.iucr.org/pub/cif_core.dic. The current version number is 2.4.    #
#                                                                            #
# Software is freely available for graphical display of the structure(s) in  #
# this CIF.  For information consult the CIF home page http://www.iucr.org/  #
# cif/home.html                                                              #
#                                                                            #
# This file may be used for bona fide research purposes within the           #
# scientific community so long as proper attribution is given to the journal # 
# article from which it was obtained.                                        #
#                                                                            #
##############################################################################
                                             
data_I
_audit_creation_method     SHELXLTL
_chemical_name_systematic
;
Octarubidium
di-\m-sulfato-\k^4^<i>O</i>:<i>O</i>'-bis[<i>cis</i>-dioxido-<i>cis</i>-
disulfatotungstate(VI)]
;
_chemical_name_common     'Rubidium oxo-sulfatotungstate'
_chemical_formula_moiety     'O28 S6 W2, 8(Rb)'
_chemical_formula_sum     'O28 Rb8 S6 W2'
_chemical_formula_iupac     'Rb8 [W2 O4 (S O4)6]'
_chemical_formula_weight     1691.86
_chemical_melting_point     ?
_symmetry_cell_setting     monoclinic
_symmetry_space_group_name_H-M     'P 21/n'
_symmetry_space_group_name_Hall     '-P 2yn'
loop_
    _symmetry_equiv_pos_as_xyz
    'x, y, z'
    '-x+1/2, y+1/2, -z+1/2'
    '-x, -y, -z'
    'x-1/2, -y-1/2, z-1/2'
_cell_length_a     9.6405(5)
_cell_length_b     13.9890(7)
_cell_length_c     10.7692(5)
_cell_angle_alpha     90.00
_cell_angle_beta     90.4720(10)
_cell_angle_gamma     90.00
_cell_volume     1452.30(12)
_cell_formula_units_Z     2
_cell_measurement_reflns_used     6979
_cell_measurement_theta_min     2.39
_cell_measurement_theta_max     27.99
_cell_measurement_temperature     120(2)
_exptl_crystal_description     'irregular'
_exptl_crystal_colour     'colourless'
_exptl_crystal_size_max     0.45
_exptl_crystal_size_mid     0.20
_exptl_crystal_size_min     0.045
_exptl_crystal_density_diffrn     3.869
_exptl_crystal_density_meas     ?
_exptl_crystal_density_method     'not measured'
_exptl_crystal_F_000     1528
_exptl_absorpt_coefficient_mu     21.773
_exptl_absorpt_correction_type     'multi-scan'
_exptl_absorpt_process_details
;
(SADABS; Sheldrick, 2002)
;
_exptl_absorpt_correction_T_min     0.077
_exptl_absorpt_correction_T_max     0.59
_exptl_special_details
;
Oxford Cryosystem liquid nitrogen cryostream cooler
;
_diffrn_ambient_temperature     120(2)
_diffrn_radiation_type     MoK\a
_diffrn_radiation_wavelength     0.71073
_diffrn_radiation_source     'fine-focus sealed tube'
_diffrn_radiation_monochromator     graphite
_diffrn_measurement_device_type     'Bruker SMART APEX'
_diffrn_measurement_method     '\w scan, frame data integration'
_diffrn_detector_area_resol_mean     ?
_diffrn_reflns_number     18895
_diffrn_reflns_av_R_equivalents     0.0355
_diffrn_reflns_av_sigmaI/netI     0.0268
_diffrn_reflns_theta_min     2.39
_diffrn_reflns_theta_max     28.00
_diffrn_reflns_theta_full     15.00
_diffrn_measured_fraction_theta_max     0.993
_diffrn_measured_fraction_theta_full     0.985
_diffrn_reflns_limit_h_min     -12
_diffrn_reflns_limit_h_max     12
_diffrn_reflns_limit_k_min     -18
_diffrn_reflns_limit_k_max     18
_diffrn_reflns_limit_l_min     -14
_diffrn_reflns_limit_l_max     14
_diffrn_standards_number     288
_diffrn_standards_interval_count     ?
_diffrn_standards_interval_time     345
_diffrn_standards_decay_%     0.0(7)
_refine_special_details
;
A series of identical frames was collected twice during the experiment to
monitor decay. No decay was detected and decay correction was not applied.
Systematic conditions suggested the unambiguous space group. The structure was
solved by direct methods (Sheldrick, 2008). The space group choice was
confirmed by successful convergence of the full-matrix least-squares
refinement on <i>F</i>^2^ (Sheldrick, 2008). Refinement of <i>F</i>^2^ against
ALL reflections. The weighted <i>R</i>-factor <i>wR</i> and goodness of fit
<i>S</i> are based on <i>F</i>^2^, conventional <i>R</i>-factors <i>R</i> are
based on <i>F</i>, with <i>F</i> set to zero for negative <i>F</i>^2^. The
threshold expression of <i>F</i>^2^ > 2\s(<i>F</i>^2^) is used only for
calculating <i>R</i>-factors(gt) <i>etc</i>. and is not relevant to the choice
of reflections for refinement. <i>R</i>-factors based on <i>F</i>^2^ are
statistically about twice as large as those based on <i>F</i>, and <i>R</i>-
factors based on ALL data will be even larger. The highest peak in the final
difference Fourier map was 0.85\%A and the deepest hole was 0.78\%A from W1.
The final map had no other significant features. A final analysis of variance
between observed and calculated structure factors showed no dependence on
amplitude or resolution.
;
_reflns_number_total     3496
_reflns_number_gt     3360
_reflns_threshold_expression     I>2\s(I)
_refine_ls_structure_factor_coef     Fsqd
_refine_ls_matrix_type     full
_refine_ls_R_factor_all     0.0211
_refine_ls_R_factor_gt     0.0200
_refine_ls_wR_factor_gt     0.0515
_refine_ls_wR_factor_ref     0.0520
_refine_ls_goodness_of_fit_ref     1.106
_refine_ls_restrained_S_all     1.106
_refine_ls_number_reflns     3496
_refine_ls_number_parameters     200
_refine_ls_number_restraints     0
_refine_ls_hydrogen_treatment     .
_refine_ls_weighting_scheme     calc
_refine_ls_weighting_details
         'calc w=1/[\s^2^(Fo^2^)+(0.0287P)^2^+1.1918P] where P=(Fo^2^+2Fc^2^)/3'
_atom_sites_solution_hydrogens     .
_atom_sites_solution_primary     direct
_atom_sites_solution_secondary     difmap
_refine_ls_shift/su_max     0.001
_refine_ls_shift/su_mean     0.000
_refine_diff_density_max     1.345
_refine_diff_density_min     -1.513
_refine_ls_extinction_method     'SHELXTL (Sheldrick, 2008)'
_refine_ls_extinction_coef     0.00175(10)
_refine_ls_extinction_expression
                                  'Fc^*^=kFc[1+0.001xFc^2^\l^3^/sin(2\q)]^-1/4^'
loop_
    _atom_type_symbol
    _atom_type_description
    _atom_type_scat_dispersion_real
    _atom_type_scat_dispersion_imag
    _atom_type_scat_source
    'O' 'O' 0.0106 0.0060
                         'International Tables Vol C Tables 4.2.6.8 and 6.1.1.4'
    'S' 'S' 0.1246 0.1234
                         'International Tables Vol C Tables 4.2.6.8 and 6.1.1.4'
    'Rb' 'Rb' -0.9393 2.9676
                         'International Tables Vol C Tables 4.2.6.8 and 6.1.1.4'
    'W' 'W' -0.8490 6.8722
                         'International Tables Vol C Tables 4.2.6.8 and 6.1.1.4'
_computing_data_collection     'SMART (Bruker, 2002)'
_computing_cell_refinement     'SAINT-Plus (Bruker, 2002)'
_computing_data_reduction
                        'SAINT-Plus (Bruker, 2002) and SADABS (Sheldrick, 2002)'
_computing_structure_solution     'SHELXTL (Sheldrick, 2008)'
_computing_structure_refinement     'SHELXTL (Sheldrick, 2008)'
_computing_molecular_graphics
                              'ORTEP-3 (Farrugia, 1997) and ATOMS (Dowty, 2000)'
_computing_publication_material     'SHELXTL (Sheldrick, 2008)'
loop_
    _atom_site_type_symbol
    _atom_site_label
    _atom_site_fract_x
    _atom_site_fract_y
    _atom_site_fract_z
    _atom_site_U_iso_or_equiv
    _atom_site_adp_type
    _atom_site_calc_flag
    _atom_site_refinement_flags
    _atom_site_occupancy
    _atom_site_disorder_assembly
    _atom_site_disorder_group
    W W1 0.168190(12) 0.117132(8) 0.917586(11) 0.00604(6) Uani d . 1 . .
    Rb Rb1 0.31202(3) 0.30953(2) 0.65221(3) 0.01095(8) Uani d . 1 . .
    Rb Rb2 0.50882(3) 0.01145(2) 0.79641(3) 0.01149(8) Uani d . 1 . .
    Rb Rb3 0.19055(3) 0.01388(2) 0.51347(3) 0.01057(8) Uani d . 1 . .
    Rb Rb4 -0.23085(3) 0.22589(2) 0.74755(3) 0.01173(8) Uani d . 1 . .
    S S1 -0.07712(8) -0.01972(5) 0.80402(7) 0.00671(15) Uani d . 1 . .
    S S2 0.46037(8) 0.22894(6) 0.97953(7) 0.00823(15) Uani d . 1 . .
    S S3 0.03580(8) 0.34141(5) 0.94629(7) 0.00726(15) Uani d . 1 . .
    O O1 0.2116(3) 0.13695(17) 0.7656(2) 0.0126(5) Uani d . 1 . .
    O O2 0.2550(3) 0.01169(17) 0.9456(2) 0.0134(5) Uani d . 1 . .
    O O3 0.3015(2) 0.20560(17) 0.9939(2) 0.0105(5) Uani d . 1 . .
    O O4 -0.0203(2) 0.06004(16) 0.8874(2) 0.0095(4) Uani d . 1 . .
    O O5 0.0314(2) 0.23235(16) 0.9395(2) 0.0113(5) Uani d . 1 . .
    O O6 0.0953(2) 0.10525(15) 1.1153(2) 0.0086(4) Uani d . 1 . .
    O O7 0.1394(3) 0.37617(16) 0.8585(2) 0.0123(5) Uani d . 1 . .
    O O8 0.4896(3) 0.22782(18) 0.8473(2) 0.0146(5) Uani d . 1 . .
    O O9 0.5342(3) 0.1533(2) 1.0446(3) 0.0221(6) Uani d . 1 . .
    O O10 -0.1042(3) 0.37142(17) 0.9097(2) 0.0143(5) Uani d . 1 . .
    O O11 0.0230(3) -0.04158(17) 0.7090(2) 0.0118(5) Uani d . 1 . .
    O O12 0.4761(3) 0.32204(18) 1.0374(2) 0.0160(5) Uani d . 1 . .
    O O13 0.0695(3) 0.36869(18) 1.0740(2) 0.0168(5) Uani d . 1 . .
    O O14 -0.2088(3) 0.01462(17) 0.7559(2) 0.0121(5) Uani d . 1 . .
loop_
    _atom_site_aniso_label
    _atom_site_aniso_U_11
    _atom_site_aniso_U_22
    _atom_site_aniso_U_33
    _atom_site_aniso_U_12
    _atom_site_aniso_U_13
    _atom_site_aniso_U_23
    W1 0.00608(8) 0.00633(8) 0.00575(8) -0.00051(4) 0.00225(5) -0.00028(4)
    Rb1 0.01021(15) 0.01196(15) 0.01072(15) -0.00113(11) 0.00177(11) 0.00109(11)
    Rb2 0.01089(16) 0.01125(15) 0.01242(16) -0.00146(11) 0.00470(11)
                                                                    -0.00220(11)
    Rb3 0.01010(15) 0.01395(15) 0.00769(15) -0.00045(11) 0.00251(11) 0.00227(10)
    Rb4 0.01259(16) 0.01381(15) 0.00883(15) -0.00152(12) 0.00221(11)
                                                                    -0.00042(11)
    S1 0.0069(3) 0.0080(3) 0.0052(3) -0.0015(3) 0.0008(3) 0.0002(3)
    S2 0.0065(3) 0.0102(4) 0.0080(4) -0.0011(3) 0.0004(3) 0.0005(3)
    S3 0.0086(4) 0.0070(3) 0.0062(3) 0.0008(3) 0.0016(3) -0.0007(3)
    O1 0.0157(12) 0.0143(11) 0.0077(11) -0.0046(10) 0.0025(9) -0.0001(9)
    O2 0.0144(12) 0.0098(11) 0.0161(12) 0.0047(9) 0.0057(9) 0.0011(9)
    O3 0.0071(11) 0.0141(11) 0.0104(11) -0.0017(9) 0.0015(8) -0.0033(9)
    O4 0.0099(11) 0.0093(10) 0.0094(11) -0.0024(9) 0.0007(8) -0.0019(8)
    O5 0.0088(11) 0.0081(10) 0.0170(12) 0.0002(9) 0.0006(9) 0.0009(9)
    O6 0.0110(11) 0.0068(10) 0.0080(11) -0.0025(8) 0.0025(9) 0.0006(8)
    O7 0.0123(12) 0.0127(12) 0.0120(12) -0.0024(9) 0.0043(9) 0.0030(8)
    O8 0.0156(12) 0.0178(12) 0.0105(12) -0.0028(10) 0.0057(9) -0.0012(9)
    O9 0.0171(13) 0.0202(14) 0.0288(15) 0.0015(11) -0.0074(11) 0.0102(11)
    O10 0.0099(12) 0.0123(11) 0.0207(14) 0.0039(9) 0.0018(10) -0.0009(9)
    O11 0.0142(12) 0.0130(11) 0.0084(11) -0.0017(9) 0.0049(8) -0.0008(9)
    O12 0.0153(12) 0.0157(12) 0.0170(13) -0.0054(10) 0.0020(10) -0.0047(10)
    O13 0.0250(15) 0.0173(12) 0.0079(12) 0.0004(11) -0.0014(10) -0.0039(9)
    O14 0.0110(12) 0.0151(12) 0.0102(11) 0.0011(9) -0.0017(9) 0.0014(9)
_geom_special_details
;
All e.s.d.'s are estimated using the full covariance matrix. The cell e.s.d.'s
are taken into account individually in the estimation of e.s.d.'s in
distances, angles and torsion angles; correlations between e.s.d.'s in cell
parameters are only used when they are defined by crystal symmetry.
;
loop_
    _geom_bond_atom_site_label_1
    _geom_bond_atom_site_label_2
    _geom_bond_site_symmetry_2
    _geom_bond_distance
    _geom_bond_publ_flag
    W1 O1 . 1.716(2) yes
    W1 O2 . 1.721(2) yes
    W1 O3 . 1.960(2) yes
    W1 O4 . 2.009(2) yes
    W1 O5 . 2.097(2) yes
    W1 O6 . 2.254(2) yes
    Rb1 O1 . 2.877(2) yes
    Rb1 O8 . 2.931(2) yes
    Rb1 O7 . 2.939(3) yes
    Rb1 O9 4_565 2.955(3) yes
    Rb1 O6 4_665 3.009(2) yes
    Rb1 O11 2_556 3.010(2) yes
    Rb1 O2 2_556 3.084(2) yes
    Rb1 O5 4_665 3.185(2) yes
    Rb2 O14 1_655 2.761(3) yes
    Rb2 O7 2_546 2.893(2) yes
    Rb2 O9 3_657 2.903(3) yes
    Rb2 O2 . 2.939(3) yes
    Rb2 O13 4_665 2.986(2) yes
    Rb2 O8 . 3.082(3) yes
    Rb2 O10 2_546 3.106(3) yes
    Rb2 O9 . 3.337(3) yes
    Rb2 O1 . 3.374(3) yes
    Rb3 O11 . 2.776(2) yes
    Rb3 O10 4_665 2.788(3) yes
    Rb3 O7 2_546 2.874(2) yes
    Rb3 O14 3_556 2.935(2) yes
    Rb3 O12 4_565 3.101(2) yes
    Rb3 O11 3_556 3.170(2) yes
    Rb3 O12 2_546 3.173(3) yes
    Rb3 O1 . 3.220(2) yes
    Rb3 O13 2_546 3.225(3) yes
    Rb4 O8 1_455 2.910(3) yes
    Rb4 O3 4_565 2.914(2) yes
    Rb4 O10 . 2.941(3) yes
    Rb4 O14 . 2.964(2) yes
    Rb4 O13 4_565 2.981(3) yes
    Rb4 O12 4_565 3.103(3) yes
    Rb4 O6 4_565 3.221(2) yes
    Rb4 O5 . 3.253(2) yes
    Rb4 O4 . 3.423(2) yes
    S1 O11 . 1.445(2) yes
    S1 O14 . 1.449(2) yes
    S1 O6 3_557 1.490(2) yes
    S1 O4 . 1.531(2) yes
    S2 O12 . 1.451(3) yes
    S2 O9 . 1.452(3) yes
    S2 O8 . 1.454(3) yes
    S2 O3 . 1.575(2) yes
    S3 O13 . 1.461(2) yes
    S3 O7 . 1.464(3) yes
    S3 O10 . 1.464(3) yes
    S3 O5 . 1.528(2) yes
loop_
    _geom_angle_atom_site_label_1
    _geom_angle_atom_site_label_2
    _geom_angle_atom_site_label_3
    _geom_angle_site_symmetry_1
    _geom_angle_site_symmetry_3
    _geom_angle
    _geom_angle_publ_flag
    O1 W1 O2 . . 100.59(12) no
    O1 W1 O3 . . 97.67(11) no
    O2 W1 O3 . . 98.71(11) no
    O1 W1 O4 . . 97.90(10) no
    O2 W1 O4 . . 97.20(11) no
    O3 W1 O4 . . 155.24(9) no
    O1 W1 O5 . . 98.15(11) no
    O2 W1 O5 . . 160.75(11) no
    O3 W1 O5 . . 83.02(9) no
    O4 W1 O5 . . 75.81(9) no
    O1 W1 O6 . . 173.62(10) no
    O2 W1 O6 . . 85.75(10) no
    O3 W1 O6 . . 81.90(9) no
    O4 W1 O6 . . 80.50(9) no
    O5 W1 O6 . . 75.48(9) no
    O1 Rb1 O8 . . 64.22(7) no
    O1 Rb1 O7 . . 75.57(7) no
    O8 Rb1 O7 . . 84.99(7) no
    O1 Rb1 O9 . 4_565 90.40(8) no
    O8 Rb1 O9 . 4_565 150.64(8) no
    O7 Rb1 O9 . 4_565 73.96(7) no
    O1 Rb1 O6 . 4_665 134.22(7) no
    O8 Rb1 O6 . 4_665 73.97(7) no
    O7 Rb1 O6 . 4_665 119.62(6) no
    O9 Rb1 O6 4_565 4_665 134.35(7) no
    O1 Rb1 O11 . 2_556 123.25(6) no
    O8 Rb1 O11 . 2_556 67.10(7) no
    O7 Rb1 O11 . 2_556 72.87(7) no
    O9 Rb1 O11 4_565 2_556 123.13(7) no
    O6 Rb1 O11 4_665 2_556 46.76(6) no
    O1 Rb1 O2 . 2_556 147.59(7) no
    O8 Rb1 O2 . 2_556 136.20(7) no
    O7 Rb1 O2 . 2_556 81.33(6) no
    O9 Rb1 O2 4_565 2_556 61.21(7) no
    O6 Rb1 O2 4_665 2_556 77.25(6) no
    O11 Rb1 O2 2_556 2_556 69.12(6) no
    O1 Rb1 O5 . 4_665 112.24(7) no
    O8 Rb1 O5 . 4_665 93.25(6) no
    O7 Rb1 O5 . 4_665 170.30(6) no
    O9 Rb1 O5 4_565 4_665 110.80(7) no
    O6 Rb1 O5 4_665 4_665 50.90(6) no
    O11 Rb1 O5 2_556 4_665 97.65(6) no
    O2 Rb1 O5 2_556 4_665 93.51(6) no
    O14 Rb2 O7 1_655 2_546 113.73(7) no
    O14 Rb2 O9 1_655 3_657 104.59(7) no
    O7 Rb2 O9 2_546 3_657 75.43(7) no
    O14 Rb2 O2 1_655 . 155.92(7) no
    O7 Rb2 O2 2_546 . 84.64(7) no
    O9 Rb2 O2 3_657 . 63.56(7) no
    O14 Rb2 O13 1_655 4_665 70.38(7) no
    O7 Rb2 O13 2_546 4_665 90.22(7) no
    O9 Rb2 O13 3_657 4_665 161.61(8) no
    O2 Rb2 O13 . 4_665 127.42(7) no
    O14 Rb2 O8 1_655 . 94.19(7) no
    O7 Rb2 O8 2_546 . 135.64(7) no
    O9 Rb2 O8 3_657 . 131.74(8) no
    O2 Rb2 O8 . . 81.38(7) no
    O13 Rb2 O8 4_665 . 66.65(7) no
    O14 Rb2 O10 1_655 2_546 66.37(7) no
    O7 Rb2 O10 2_546 2_546 47.37(7) no
    O9 Rb2 O10 3_657 2_546 88.01(8) no
    O2 Rb2 O10 . 2_546 130.12(7) no
    O13 Rb2 O10 4_665 2_546 73.72(7) no
    O8 Rb2 O10 . 2_546 139.93(7) no
    O14 Rb2 O9 1_655 . 92.92(7) no
    O7 Rb2 O9 2_546 . 152.12(7) no
    O9 Rb2 O9 3_657 . 90.56(7) no
    O2 Rb2 O9 . . 67.50(7) no
    O13 Rb2 O9 4_665 . 107.16(7) no
    O8 Rb2 O9 . . 43.73(6) no
    O10 Rb2 O9 2_546 . 158.07(7) no
    O14 Rb2 O1 1_655 . 144.45(6) no
    O7 Rb2 O1 2_546 . 82.45(6) no
    O9 Rb2 O1 3_657 . 110.23(7) no
    O2 Rb2 O1 . . 48.93(6) no
    O13 Rb2 O1 4_665 . 78.50(7) no
    O8 Rb2 O1 . . 56.93(6) no
    O10 Rb2 O1 2_546 . 120.93(6) no
    O9 Rb2 O1 . . 79.98(6) no
    O11 Rb3 O10 . 4_665 152.16(7) no
    O11 Rb3 O7 . 2_546 77.41(7) no
    O10 Rb3 O7 4_665 2_546 100.02(7) no
    O11 Rb3 O14 . 3_556 138.78(7) no
    O10 Rb3 O14 4_665 3_556 68.51(7) no
    O7 Rb3 O14 2_546 3_556 110.14(7) no
    O11 Rb3 O12 . 4_565 75.60(7) no
    O10 Rb3 O12 4_665 4_565 94.76(7) no
    O7 Rb3 O12 2_546 4_565 146.54(7) no
    O14 Rb3 O12 3_556 4_565 103.19(7) no
    O11 Rb3 O11 . 3_556 103.26(6) no
    O10 Rb3 O11 4_665 3_556 94.90(7) no
    O7 Rb3 O11 2_546 3_556 143.97(6) no
    O14 Rb3 O11 3_556 3_556 46.63(6) no
    O12 Rb3 O11 4_565 3_556 62.82(6) no
    O11 Rb3 O12 . 2_546 66.26(7) no
    O10 Rb3 O12 4_665 2_546 141.04(7) no
    O7 Rb3 O12 2_546 2_546 78.58(6) no
    O14 Rb3 O12 3_556 2_546 75.47(7) no
    O12 Rb3 O12 4_565 2_546 107.66(6) no
    O11 Rb3 O12 3_556 2_546 69.40(6) no
    O11 Rb3 O1 . . 62.79(7) no
    O10 Rb3 O1 4_665 . 89.42(7) no
    O7 Rb3 O1 2_546 . 85.54(6) no
    O14 Rb3 O1 3_556 . 154.44(7) no
    O12 Rb3 O1 4_565 . 64.64(6) no
    O11 Rb3 O1 3_556 . 127.46(6) no
    O12 Rb3 O1 2_546 . 128.76(6) no
    O11 Rb3 O13 . 2_546 117.97(7) no
    O10 Rb3 O13 4_665 2_546 74.48(7) no
    O7 Rb3 O13 2_546 2_546 46.39(7) no
    O14 Rb3 O13 3_556 2_546 64.96(6) no
    O12 Rb3 O13 4_565 2_546 166.10(7) no
    O11 Rb3 O13 3_556 2_546 108.61(6) no
    O12 Rb3 O13 2_546 2_546 77.31(7) no
    O1 Rb3 O13 . 2_546 122.86(6) no
    O8 Rb4 O3 1_455 4_565 116.73(7) no
    O8 Rb4 O10 1_455 . 98.95(7) no
    O3 Rb4 O10 4_565 . 106.38(7) no
    O8 Rb4 O14 1_455 . 93.69(7) no
    O3 Rb4 O14 4_565 . 110.37(7) no
    O10 Rb4 O14 . . 130.00(7) no
    O8 Rb4 O13 1_455 4_565 68.94(7) no
    O3 Rb4 O13 4_565 4_565 68.39(7) no
    O10 Rb4 O13 . 4_565 160.41(7) no
    O14 Rb4 O13 . 4_565 67.81(7) no
    O8 Rb4 O12 1_455 4_565 150.99(7) no
    O3 Rb4 O12 4_565 4_565 46.59(6) no
    O10 Rb4 O12 . 4_565 108.45(7) no
    O14 Rb4 O12 . 4_565 76.14(7) no
    O13 Rb4 O12 4_565 4_565 82.09(7) no
    O8 Rb4 O6 1_455 4_565 71.11(7) no
    O3 Rb4 O6 4_565 4_565 53.40(6) no
    O10 Rb4 O6 . 4_565 88.10(6) no
    O14 Rb4 O6 . 4_565 141.38(6) no
    O13 Rb4 O6 4_565 4_565 73.59(6) no
    O12 Rb4 O6 4_565 4_565 99.87(6) no
    O8 Rb4 O5 1_455 . 118.84(7) no
    O3 Rb4 O5 4_565 . 119.85(6) no
    O10 Rb4 O5 . . 44.51(6) no
    O14 Rb4 O5 . . 87.33(6) no
    O13 Rb4 O5 4_565 . 154.80(6) no
    O12 Rb4 O5 4_565 . 88.19(6) no
    O6 Rb4 O5 4_565 . 131.24(6) no
    O8 Rb4 O4 1_455 . 113.04(6) no
    O3 Rb4 O4 4_565 . 124.58(6) no
    O10 Rb4 O4 . . 88.06(6) no
    O14 Rb4 O4 . . 43.02(6) no
    O13 Rb4 O4 4_565 . 110.63(6) no
    O12 Rb4 O4 4_565 . 77.99(6) no
    O6 Rb4 O4 4_565 . 174.76(6) no
    O5 Rb4 O4 . . 44.32(5) no
    O11 S1 O14 . . 113.92(14) no
    O11 S1 O6 . 3_557 108.97(14) no
    O14 S1 O6 . 3_557 111.57(14) no
    O11 S1 O4 . . 109.38(14) no
    O14 S1 O4 . . 106.03(14) no
    O6 S1 O4 3_557 . 106.66(13) no
    O12 S2 O9 . . 113.40(16) no
    O12 S2 O8 . . 114.19(15) no
    O9 S2 O8 . . 111.50(16) no
    O12 S2 O3 . . 104.03(14) no
    O9 S2 O3 . . 105.97(15) no
    O8 S2 O3 . . 106.88(13) no
    O13 S3 O7 . . 111.90(16) no
    O13 S3 O10 . . 112.06(16) no
    O7 S3 O10 . . 111.32(15) no
    O13 S3 O5 . . 108.18(14) no
    O7 S3 O5 . . 108.64(14) no
    O10 S3 O5 . . 104.36(14) no
    S2 O3 W1 . . 136.45(14) no
    S1 O4 W1 . . 134.71(14) no
    S3 O5 W1 . . 139.07(14) no
    S1 O6 W1 3_557 . 130.47(13) no
data_global
_journal_date_recd_electronic     2009-09-14
_journal_date_accepted     2009-11-04
_journal_name_full     'Acta Crystallographica, Section E'
_journal_year     2009
_journal_volume     65
_journal_issue     12
_journal_page_first     i88
_journal_page_last     i88
_journal_paper_category     QI
_journal_coeditor_code     FI2090
_publ_contact_author_name     'Kenny St\%ahl'
_publ_contact_author_address
;
Department of Chemistry
Technical University of Denmark
DK-2800 Lyngby
Denmark
;
_publ_contact_author_email     kenny@kemi.dtu.dk
_publ_contact_author_fax     '(+45) 4588 3136'
_publ_contact_author_phone     '(+45) 4525 2019'
_publ_section_title
;\
Octarubidium
di-\m-sulfato-\k^4^<i>O</i>:<i>O</i>'-bis[<i>cis</i>-dioxido-<i>cis</i>-\
disulfatotungstate(VI)] at 120 K
;
loop_
    _publ_author_name
    _publ_author_address
    'Kenny St\%ahl'
;
Technical University of Denmark
Department of Chemistry
Building 207
DK-2800 Lyngby
Denmark
;
    'Rolf W. Berg'
;
Technical University of Denmark
Department of Chemistry
Building 207
DK-2800 Lyngby
Denmark
;
