# Supplementary material for: Octa­rubidium di-μ-sulfato-κ4 O:O′-bis­[cis-dioxido-cis-disulfatotungstate(VI)]
Source: Acta Crystallogr Sect E Struct Rep Online. 2009 Nov 11;65(Pt 12):i88. doi: 10.1107/S1600536809046431 (PMC2972170; doi:10.1107/S1600536809046431)
Supplement: Supplementary file 2 [file e-65-00i88-Isup2.hkl]

# 
# h,k,l, Fc-squared, Fo-squared, sigma(Fo-squared) and status flag 
# 
data_I
_shelx_title ' rb4wt in P2(1)/n' 
_shelx_refln_list_code          4 
_shelx_F_calc_maximum      515.92 
_exptl_crystal_F_000      1528.00 
_reflns_d_resolution_high  0.7568 
 
loop_ 
 _symmetry_equiv_pos_as_xyz 
 'x, y, z' 
 '-x+1/2, y+1/2, -z+1/2' 
 '-x, -y, -z' 
 'x-1/2, -y-1/2, z-1/2' 
 
_cell_length_a     9.6405 
_cell_length_b    13.9890 
_cell_length_c    10.7692 
_cell_angle_alpha  90.000 
_cell_angle_beta   90.472 
_cell_angle_gamma  90.000 
 
_shelx_F_squared_multiplier     1.000 
 
loop_ 
 _refln_index_h 
 _refln_index_k 
 _refln_index_l 
 _refln_F_squared_calc 
 _refln_F_squared_meas 
 _refln_F_squared_sigma 
 _refln_observed_status 
   2   0   0    11217.38    11113.13    586.56 o 
   4   0   0    52158.11    53981.97   1311.04 o 
   6   0   0   110368.71   116154.16   3357.58 o 
   8   0   0    25974.06    25559.48   1402.53 o 
  10   0   0     2443.19     2523.97    168.10 o 
  12   0   0    14808.84    14965.48    602.47 o 
   1   1   0     7059.55     7357.72    120.97 o 
   2   1   0     6089.13     6333.28    113.65 o 
   3   1   0   199696.27   189915.22   4536.05 o 
   4   1   0      475.11      616.68     25.23 o 
   5   1   0    21288.42    21819.41    437.35 o 
   6   1   0    11472.44    11373.77    212.39 o 
   7   1   0    11090.72    11066.17    249.81 o 
   8   1   0    23615.85    23500.52    592.43 o 
   9   1   0    30690.98    31072.65    884.02 o 
  10   1   0    12324.54    12588.78    411.36 o 
  11   1   0    10021.08    10053.12    303.32 o 
  12   1   0        7.25       -7.94     57.16 o 
   0   2   0     1384.78     1410.55     33.87 o 
   1   2   0    27666.56    25967.87   1260.01 o 
   2   2   0    11281.34    11488.59    203.71 o 
   3   2   0       44.88      115.77     14.13 o 
   4   2   0     1324.42     1267.83     34.07 o 
   5   2   0    51922.94    50254.36   1377.41 o 
   6   2   0    11344.80    10693.42    332.34 o 
   7   2   0     6484.84     6181.82    128.57 o 
   8   2   0        7.10       70.11     29.26 o 
   9   2   0     3031.50     3084.70    117.54 o 
  10   2   0    10172.40    10520.84    282.10 o 
  11   2   0    16416.13    16994.49    469.92 o 
  12   2   0     6830.39     6729.42    229.46 o 
   1   3   0      503.49      523.34     25.47 o 
   2   3   0   115922.13   115805.04   1967.03 o 
   3   3   0     9819.48     9819.45    176.00 o 
   4   3   0    61560.14    62463.73   1068.32 o 
   5   3   0    28681.98    28491.25    498.51 o 
   6   3   0    18216.13    18001.54    349.41 o 
   7   3   0    17102.30    16781.79    535.71 o 
   8   3   0     4638.20     4654.09    124.12 o 
   9   3   0       10.22       36.48     43.89 o 
  10   3   0     7703.71     7939.78    228.08 o 
  11   3   0     6125.38     6067.89    208.73 o 
  12   3   0        5.07      -48.27     59.62 o 
   0   4   0    11996.33    12060.85    268.99 o 
   1   4   0    61224.57    62260.07   1228.12 o 
   2   4   0     4552.21     4156.77    225.68 o 
   3   4   0     5930.29     6083.34    113.28 o 
   4   4   0   124867.67   129189.32   2197.07 o 
   5   4   0      671.07      648.20     30.78 o 
   6   4   0    13729.71    12885.24    255.35 o 
   7   4   0     5092.44     5012.74    117.87 o 
   8   4   0     9977.58     9958.83    232.19 o 
   9   4   0     6133.15     6065.58    198.80 o 
  10   4   0    16525.86    16423.47    405.29 o 
  11   4   0      606.60      659.41     71.45 o 
  12   4   0     6226.21     6226.52    220.17 o 
   1   5   0    11597.28    11451.14    234.02 o 
   2   5   0    14937.25    15351.53    285.71 o 
   3   5   0    12092.91    12020.21    230.53 o 
   4   5   0     1606.14     1678.27     42.67 o 
   5   5   0      778.93      824.45     34.16 o 
   6   5   0     6021.00     6226.32    126.97 o 
   7   5   0    57085.09    57898.05   1069.14 o 
   8   5   0     8062.80     8060.70    313.50 o 
   9   5   0     6972.93     7174.07    250.10 o 
  10   5   0     1425.50     1487.36     86.38 o 
  11   5   0     1675.07     1699.69    103.60 o 
  12   5   0     2534.20     2462.61    128.31 o 
   0   6   0    38286.74    40127.50    881.88 o 
   1   6   0    80413.73    78613.53   1555.43 o 
   2   6   0     3170.93     2949.47     91.59 o 
   3   6   0    15254.97    15334.06    271.01 o 
   4   6   0     7648.31     7811.13    147.07 o 
   5   6   0    22355.65    23361.28    413.45 o 
   6   6   0     8531.17     8858.48    171.46 o 
   7   6   0    11986.43    12418.40    264.38 o 
   8   6   0     3079.52     3001.27    109.14 o 
   9   6   0       58.27      114.67     46.29 o 
  10   6   0    16416.25    17049.41    536.04 o 
  11   6   0     5695.75     6072.53    257.54 o 
  12   6   0      238.12      344.05     86.05 o 
   1   7   0     5051.35     5424.40    127.28 o 
   2   7   0    32527.13    32567.69    652.48 o 
   3   7   0    41883.34    43476.49    747.81 o 
   5   7   0      343.36      396.19     23.88 o 
   6   7   0      484.68      603.52     31.65 o 
   7   7   0     1237.16     1197.25     75.70 o 
   8   7   0    15087.78    15405.21    340.58 o 
   9   7   0    20638.37    20401.21    623.04 o 
  10   7   0    20853.62    22320.32   1143.88 o 
  11   7   0     3157.45     3157.54    157.26 o 
   0   8   0   147443.17   141914.47   4831.53 o 
   1   8   0     2862.92     2769.03    125.67 o 
   2   8   0     2510.29     2275.24     69.95 o 
   3   8   0    23918.21    24241.36    454.77 o 
   4   8   0      170.05      204.41     18.57 o 
   5   8   0      662.40      736.37     31.37 o 
   6   8   0    17618.17    18462.04    336.76 o 
   7   8   0    21804.15    23144.10    450.12 o 
   8   8   0      295.56      299.17     45.26 o 
   9   8   0     7321.99     7326.30    418.04 o 
  10   8   0     1204.79     1209.06    117.41 o 
  11   8   0      495.20      574.50     82.36 o 
   1   9   0     1007.72      960.92     33.84 o 
   2   9   0    37699.59    36032.47    746.04 o 
   3   9   0   102126.26    99045.91   2133.72 o 
   4   9   0    19683.05    20714.17    397.90 o 
   5   9   0     6771.83     7255.15    232.03 o 
   6   9   0    14162.62    15011.44    326.55 o 
   7   9   0     4662.40     4725.34    129.62 o 
   8   9   0     3361.20     3385.10    120.16 o 
   9   9   0    17545.88    18508.18    948.43 o 
  10   9   0     9449.05     9681.42    496.97 o 
  11   9   0      490.89      410.80    102.71 o 
   0  10   0    51918.00    47541.75   2281.71 o 
   1  10   0    40225.23    38558.91    672.98 o 
   2  10   0    18931.96    17653.52    436.73 o 
   3  10   0     5562.25     5530.48    133.62 o 
   4  10   0      739.57      841.12     47.18 o 
   5  10   0    19377.98    20811.77    437.18 o 
   6  10   0    23549.25    24901.92   1292.68 o 
   7  10   0    60263.96    65697.66   1329.10 o 
   8  10   0     7245.64     7633.90    236.24 o 
   9  10   0     8281.78     8780.88    624.21 o 
  10  10   0     6772.08     6736.35    250.47 o 
   1  11   0      140.89      156.29     25.09 o 
   2  11   0    30263.82    28993.38    592.32 o 
   3  11   0     3345.63     3170.81     90.77 o 
   4  11   0    15257.81    15982.98    318.74 o 
   5  11   0      912.19      925.27     46.62 o 
   6  11   0       66.61      127.63     32.63 o 
   7  11   0     3093.55     3194.52    116.91 o 
   8  11   0     9323.80     9668.80    259.37 o 
   9  11   0     4104.08     4424.31    174.96 o 
  10  11   0    17268.27    17450.29    706.71 o 
   0  12   0    10254.57     9290.04    502.82 o 
   1  12   0    21151.96    19500.99    524.13 o 
   2  12   0    18097.67    17274.09    372.00 o 
   3  12   0     1490.48     1482.21     62.50 o 
   4  12   0    14453.45    14589.72    324.51 o 
   5  12   0      392.43      456.70     37.39 o 
   6  12   0     5086.11     5426.31    157.15 o 
   7  12   0      125.83      222.18     41.05 o 
   8  12   0     4614.87     4843.83    184.49 o 
   9  12   0      536.62      482.44     78.54 o 
   1  13   0    32703.62    30232.94    808.91 o 
   2  13   0     2431.24     2242.99     79.13 o 
   3  13   0     5518.09     5296.49    139.94 o 
   4  13   0      328.82      363.04     41.17 o 
   5  13   0    17448.90    18716.26    446.88 o 
   6  13   0     3859.21     4011.83    151.70 o 
   7  13   0    11969.72    12946.59    546.17 o 
   8  13   0      494.08      612.55    104.75 o 
   9  13   0    23576.66    25074.45    805.44 o 
   0  14   0      776.54      787.52    100.70 o 
   1  14   0     2142.53     1992.13     75.98 o 
   2  14   0     2432.83     2314.86     82.54 o 
   3  14   0     1120.89     1107.76     58.64 o 
   4  14   0    12272.97    12292.72    307.80 o 
   5  14   0     1259.53     1320.80     73.66 o 
   6  14   0     6391.83     7000.26    278.72 o 
   7  14   0       13.17       16.64     52.71 o 
   8  14   0     6006.03     6668.08    260.09 o 
   1  15   0        1.63       34.31     33.58 o 
   2  15   0     2113.31     1995.03     92.04 o 
   3  15   0      892.24      922.40     57.51 o 
   4  15   0     9731.85    10093.90    264.58 o 
   5  15   0     1027.91     1081.51     71.92 o 
   6  15   0     3903.31     4576.83    265.52 o 
   7  15   0        4.44       61.29     59.72 o 
   0  16   0    12149.13    11071.16    375.56 o 
   1  16   0      141.48      203.35     41.77 o 
   2  16   0     4900.19     4619.52    136.98 o 
   3  16   0     2652.45     2594.81    104.22 o 
   4  16   0     5223.96     5032.57    159.21 o 
   5  16   0     6412.01     6875.14    205.06 o 
   6  16   0    22398.93    25034.49    854.86 o 
   1  17   0     2232.48     2129.90     89.09 o 
   2  17   0      122.77      142.90     44.82 o 
   3  17   0    20964.38    21239.86    510.80 o 
   4  17   0       84.48       74.39     48.87 o 
   5  17   0     7157.42     7721.06    528.85 o 
   0  18   0    15293.81    15067.03    492.88 o 
   1  18   0     5678.89     5528.55    162.11 o 
   2  18   0      270.04      309.10     56.57 o 
 -11   0   1     6750.89     6782.23    319.26 o 
  -9   0   1     8733.00     8329.94    722.33 o 
  -7   0   1    21705.25    22509.22    573.56 o 
  -5   0   1    38237.19    38321.54   1210.28 o 
  -3   0   1    49851.20    51333.15   1248.11 o 
  -1   0   1      888.66     1006.64     29.13 o 
   1   0   1    37398.77    37689.82    823.77 o 
   3   0   1    57636.46    54958.35   1836.55 o 
   7   0   1    77613.12    78235.35   2428.85 o 
   9   0   1    44700.88    44981.75   2332.11 o 
  11   0   1      717.53      591.85    100.20 o 
 -12   1   1     2601.02     2655.96    133.30 o 
 -11   1   1    16677.73    17377.04    479.20 o 
 -10   1   1     1010.64     1015.07     80.28 o 
  -9   1   1     7211.66     7611.81    215.02 o 
  -8   1   1     8751.99     8579.51    245.95 o 
  -7   1   1    14140.45    14617.94    298.59 o 
  -6   1   1     3572.96     3659.91    132.18 o 
  -5   1   1      808.59      929.49     34.31 o 
  -4   1   1     9533.67     9659.33    202.09 o 
  -3   1   1      260.32      229.41     14.44 o 
  -2   1   1     5340.47     5161.75    240.16 o 
  -1   1   1    27710.96    28408.25    885.46 o 
   0   1   1    20799.21    19648.27    922.43 o 
   1   1   1    14775.18    15389.22    253.45 o 
   2   1   1     2993.29     3109.23     54.44 o 
   3   1   1    28624.06    28433.61    620.98 o 
   4   1   1    18393.77    17003.70    381.05 o 
   5   1   1     1661.91     1585.96     46.85 o 
   6   1   1    17419.88    17427.56    359.07 o 
   7   1   1    18468.02    17550.22    639.07 o 
   8   1   1    12789.27    12902.03    311.88 o 
   9   1   1     2628.38     2683.86    154.31 o 
  10   1   1     7474.06     7816.25    241.08 o 
  11   1   1      468.85      425.98     65.89 o 
  12   1   1    31619.15    32250.57    839.61 o 
 -12   2   1     3543.44     3668.74    157.37 o 
 -11   2   1      207.89      356.61    105.45 o 
 -10   2   1    22940.60    23932.21    632.71 o 
  -9   2   1     4063.18     4293.28    152.88 o 
  -8   2   1    10193.81    10200.51    202.92 o 
  -7   2   1    20677.91    21807.67    394.94 o 
  -6   2   1      132.56      177.90     22.15 o 
  -5   2   1    21483.77    20637.69    529.08 o 
  -4   2   1     7139.99     6400.04    256.62 o 
  -3   2   1    68582.83    69440.50   1272.08 o 
  -2   2   1     3399.95     3508.14     73.75 o 
  -1   2   1      720.12      798.49     18.99 o 
   0   2   1     8552.80     8853.78    145.12 o 
   1   2   1        7.34       10.20     14.18 o 
   2   2   1    47275.64    48730.26    889.56 o 
   3   2   1      642.36      568.74     23.50 o 
   4   2   1    22620.80    22551.78    393.44 o 
   5   2   1     9290.27     9099.42    173.44 o 
   6   2   1    16862.85    16774.58    322.79 o 
   7   2   1     7964.71     7519.41    160.25 o 
   8   2   1     8318.63     8071.55    234.04 o 
   9   2   1     1616.97     1410.48     68.82 o 
  10   2   1     3492.97     3414.04    127.36 o 
  11   2   1    13982.65    14611.21    375.10 o 
  12   2   1     5112.29     4939.31    186.47 o 
 -12   3   1      534.25      601.59     77.25 o 
 -11   3   1     1287.67     1235.00     90.37 o 
 -10   3   1    32781.32    34409.50    883.28 o 
  -9   3   1    25669.17    26729.11    733.58 o 
  -8   3   1    27848.99    28458.56    550.36 o 
  -7   3   1    19658.45    19434.24    354.64 o 
  -6   3   1    33047.50    29529.99   1526.63 o 
  -5   3   1    15710.46    16100.29    311.37 o 
  -4   3   1     3025.91     3264.87     70.55 o 
  -3   3   1    24576.89    26135.13    454.78 o 
  -2   3   1   155199.80   136557.58   4577.16 o 
  -1   3   1    33921.99    34523.68    591.64 o 
   0   3   1    44735.48    45740.12    778.05 o 
   1   3   1    13225.03    12886.66    453.49 o 
   3   3   1    13406.38    13921.09    243.86 o 
   4   3   1    46300.95    47402.64    813.28 o 
   5   3   1    48300.50    47756.14    877.95 o 
   6   3   1    37608.11    38102.04    708.22 o 
   7   3   1      201.89      303.39     30.56 o 
   8   3   1    38341.48    35440.82    932.59 o 
   9   3   1     6349.77     5826.99    218.94 o 
  10   3   1    11169.16    10216.04    590.15 o 
  11   3   1    32061.27    34764.97   1178.78 o 
  12   3   1     2361.63     2466.45    151.23 o 
 -12   4   1      604.22      463.31     77.06 o 
 -11   4   1    20661.59    20366.86    552.27 o 
 -10   4   1      166.95      180.06     54.67 o 
  -9   4   1    26618.52    29332.06    837.43 o 
  -8   4   1     1219.31     1177.80     57.48 o 
  -7   4   1      205.34      278.53     27.68 o 
  -6   4   1    30468.62    30960.62    626.27 o 
  -5   4   1    38059.50    40223.39    698.99 o 
  -4   4   1     5545.49     6032.10    119.85 o 
  -3   4   1    33043.73    33894.33    629.64 o 
  -2   4   1     5287.00     4705.86    243.05 o 
  -1   4   1      803.00      808.82     24.17 o 
   0   4   1     2706.66     2715.53     52.65 o 
   1   4   1   263393.06   223132.66   8135.59 o 
   3   4   1   113278.63   115590.84   1961.97 o 
   4   4   1      366.31      411.65     17.66 o 
   5   4   1    38477.00    37968.60    657.48 o 
   6   4   1     8692.89     8049.99    194.46 o 
   7   4   1    10811.96    10453.88    214.23 o 
   8   4   1     9207.32     8989.72    210.46 o 
   9   4   1    10355.25    10053.86    306.04 o 
  10   4   1     6214.09     6168.57    188.65 o 
  11   4   1     1939.96     1908.11    106.27 o 
  12   4   1      151.96       93.86     62.36 o 
 -12   5   1    28392.02    29072.49    766.71 o 
 -11   5   1      188.21      112.19     62.38 o 
 -10   5   1       11.97       -1.47     49.57 o 
  -9   5   1     4522.55     4425.95    164.60 o 
  -8   5   1     5372.12     5511.50    181.04 o 
  -7   5   1    32158.30    33307.69    683.10 o 
  -6   5   1    22852.19    23381.63    417.52 o 
  -5   5   1     8463.77     8986.92    171.66 o 
  -4   5   1     4695.52     4830.47     98.29 o 
  -3   5   1      686.80      692.26     26.82 o 
  -2   5   1    37746.39    36459.04   1257.10 o 
  -1   5   1    51852.25    51210.31    935.67 o 
   0   5   1    12222.35    11923.87    224.73 o 
   1   5   1      128.14      230.91     22.36 o 
   2   5   1     6197.83     6006.41    189.63 o 
   3   5   1     3099.75     3093.84     67.05 o 
   4   5   1    20493.78    21184.08    371.19 o 
   5   5   1    10040.02    10207.59    200.76 o 
   6   5   1    22453.10    22518.20    400.71 o 
   7   5   1       61.78      105.77     28.40 o 
   8   5   1    14745.62    14592.73    321.45 o 
   9   5   1     1328.24     1255.96     73.74 o 
  10   5   1     2839.23     2833.80    174.75 o 
  11   5   1     7484.52     8335.35    438.86 o 
  12   5   1      145.94       94.79     46.45 o 
 -12   6   1    13282.79    13020.15    767.90 o 
 -11   6   1     5439.15     5370.61    196.60 o 
 -10   6   1    19279.39    18892.94    458.23 o 
  -9   6   1      568.88      630.20     62.99 o 
  -8   6   1     3591.25     3437.78     97.62 o 
  -7   6   1       36.30       78.56     26.55 o 
  -6   6   1    35237.84    36889.69    646.73 o 
  -5   6   1    13079.18    14095.65    300.50 o 
  -4   6   1   152774.59   162508.52   2759.02 o 
  -3   6   1    38284.04    38967.49    722.22 o 
  -2   6   1    30992.98    30987.28    575.25 o 
  -1   6   1    17209.57    17325.05    665.07 o 
   0   6   1     1035.51      925.34     29.69 o 
   1   6   1      319.35      237.04     13.47 o 
   3   6   1      402.50      441.77     19.53 o 
   4   6   1    12007.61    12387.38    223.67 o 
   5   6   1     4886.86     4878.64     99.16 o 
   6   6   1     1258.96     1341.50     42.77 o 
   7   6   1     4065.12     4136.86     93.86 o 
   8   6   1    64772.86    64475.96   1589.38 o 
   9   6   1       91.83       80.80     44.59 o 
  10   6   1    13574.97    13976.27    596.43 o 
  11   6   1     3684.25     3871.18    166.61 o 
  12   6   1      228.55      208.50     81.10 o 
 -11   7   1      145.10      177.89     67.93 o 
 -10   7   1    11671.75    11706.60    325.18 o 
  -9   7   1     9593.30     9044.45    244.50 o 
  -8   7   1     3369.76     3379.48     97.18 o 
  -7   7   1    42169.76    45414.70    853.68 o 
  -6   7   1     1277.05     1204.49     48.79 o 
  -5   7   1      603.74      677.65     31.34 o 
  -4   7   1        5.33       37.01     11.19 o 
  -3   7   1    23805.89    23894.15    448.73 o 
  -2   7   1     2086.68     2200.34     56.11 o 
  -1   7   1   146787.95   129622.85   4342.63 o 
   0   7   1     9797.97     9653.70    383.28 o 
   1   7   1    12612.43    12747.85    245.38 o 
   2   7   1      264.52      317.26     27.72 o 
   3   7   1    11494.04    11698.33    210.86 o 
   4   7   1     6206.83     6041.83    126.88 o 
   5   7   1    80069.81    81861.25   1401.66 o 
   6   7   1     2447.43     2598.25     78.85 o 
   7   7   1    31595.62    32694.54    579.37 o 
   8   7   1     4855.77     4814.83    149.49 o 
   9   7   1      434.77      469.30     56.13 o 
  10   7   1      170.11      196.41     67.67 o 
  11   7   1    12809.81    13636.61    875.04 o 
 -11   8   1     6160.94     6662.47    272.92 o 
 -10   8   1    13841.55    14202.82    519.39 o 
  -9   8   1    16397.94    16471.05    627.90 o 
  -8   8   1      289.23      338.50     42.61 o 
  -7   8   1     1871.95     2133.81     71.04 o 
  -6   8   1     1583.93     1671.34     67.76 o 
  -5   8   1     1973.56     2153.95     74.98 o 
  -4   8   1     6697.04     6566.32    138.27 o 
  -3   8   1    13697.60    13858.76    267.77 o 
  -2   8   1      269.74      286.31     17.39 o 
  -1   8   1     3767.31     3990.67     87.43 o 
   0   8   1    10612.71    10464.57    223.98 o 
   1   8   1      825.19      914.59     27.18 o 
   2   8   1    21608.90    21630.41    408.31 o 
   3   8   1     9276.34     9096.50    182.81 o 
   4   8   1    15572.88    15578.05    320.50 o 
   5   8   1    23462.31    23755.22    421.06 o 
   6   8   1     5847.54     5934.60    123.87 o 
   7   8   1    10559.26    11316.55    285.13 o 
   8   8   1     1791.13     1911.10    105.20 o 
   9   8   1     4380.27     4392.27    171.45 o 
  10   8   1       70.65       81.18     71.55 o 
  11   8   1     2906.57     3166.50    169.41 o 
 -11   9   1     2415.14     2363.01    129.09 o 
 -10   9   1      607.06      836.05     87.84 o 
  -9   9   1      578.47      655.72     77.33 o 
  -8   9   1    26012.88    26708.43    618.89 o 
  -7   9   1       33.04      101.73     34.33 o 
  -6   9   1    19814.19    21650.02    458.25 o 
  -5   9   1     2320.68     2557.43    171.61 o 
  -4   9   1      128.94      166.66     22.85 o 
  -3   9   1    23690.63    23405.24    414.35 o 
  -2   9   1      108.65      168.88     19.03 o 
  -1   9   1      673.09      648.43     26.76 o 
   0   9   1    40193.54    38891.07    724.70 o 
   1   9   1     5367.52     5168.96     96.01 o 
   2   9   1     5182.60     5023.62    109.13 o 
   3   9   1    41385.63    40876.11    818.99 o 
   4   9   1      718.29      755.16     38.50 o 
   5   9   1     5206.60     5193.73    164.75 o 
   6   9   1     9484.19     9820.26    207.16 o 
   7   9   1     7812.67     7939.26    212.79 o 
   8   9   1    12713.61    13199.63    331.35 o 
   9   9   1     3837.63     3893.90    161.32 o 
  10   9   1    21493.73    21386.03    942.46 o 
  11   9   1     2594.03     2676.46    176.42 o 
 -10  10   1     5810.29     5501.48    205.26 o 
  -9  10   1      301.76      314.28     68.83 o 
  -8  10   1     7022.78     7299.16    205.21 o 
  -7  10   1      330.40      406.53     43.10 o 
  -6  10   1     6109.51     6654.14    184.89 o 
  -5  10   1     4818.92     4839.79    124.16 o 
  -4  10   1      618.73      686.61     35.22 o 
  -3  10   1     1442.72     1460.71     77.14 o 
  -2  10   1      344.34      393.95     24.09 o 
  -1  10   1     4864.17     4912.26    109.43 o 
   0  10   1    59138.61    55768.24   1228.91 o 
   1  10   1     5214.82     4698.14     89.13 o 
   2  10   1    47119.66    45718.27    849.67 o 
   3  10   1    20314.80    19792.05    381.58 o 
   4  10   1    36338.63    37286.02    754.59 o 
   5  10   1     8656.44     8825.00    186.16 o 
   6  10   1    17326.81    18803.04    405.50 o 
   7  10   1     3664.39     3787.66    126.00 o 
   8  10   1     6054.51     6379.44    186.55 o 
   9  10   1    12424.95    13131.05    391.88 o 
  10  10   1     6969.10     7402.64    326.70 o 
 -10  11   1      378.05      365.49     78.59 o 
  -9  11   1     2753.82     2704.59    134.16 o 
  -8  11   1     3290.40     3384.85    124.62 o 
  -7  11   1     1888.08     1979.76     89.32 o 
  -6  11   1    14957.83    15935.02    350.10 o 
  -5  11   1    11842.42    12567.46    277.67 o 
  -4  11   1     1639.42     1676.58     57.67 o 
  -3  11   1    14983.63    14734.46    293.94 o 
  -2  11   1      973.01      932.91     44.93 o 
  -1  11   1      288.34      333.11     36.71 o 
   0  11   1     2734.45     2428.30     87.68 o 
   1  11   1    19042.51    17940.71    383.01 o 
   2  11   1      223.85      260.95     16.78 o 
   3  11   1    23341.98    22741.87    437.73 o 
   4  11   1     4523.58     4266.67    113.41 o 
   5  11   1     9846.87    10374.38    217.97 o 
   6  11   1      371.04      528.31     57.58 o 
   7  11   1      174.29      239.80     42.60 o 
   8  11   1      178.77      205.75     46.80 o 
   9  11   1     6449.41     6711.56    288.69 o 
  10  11   1     5027.77     5133.64    202.98 o 
  -9  12   1     7138.71     6813.40    335.91 o 
  -8  12   1    13647.30    13875.86    553.85 o 
  -7  12   1     1433.68     1500.25     71.05 o 
  -6  12   1     7871.87     8400.84    224.60 o 
  -5  12   1    21367.65    22198.20    468.89 o 
  -4  12   1     2156.52     2146.36     82.93 o 
  -3  12   1    25986.71    26209.61    550.02 o 
  -2  12   1    15423.92    15061.78    330.35 o 
  -1  12   1      462.90      470.20     35.93 o 
   0  12   1     3323.99     3163.43     92.44 o 
   1  12   1    23017.30    21994.29    464.24 o 
   2  12   1     2937.32     2849.18     86.70 o 
   3  12   1    21016.53    20504.73    437.32 o 
   4  12   1     8000.73     8024.70    175.59 o 
   5  12   1      311.89      382.53     34.01 o 
   6  12   1    15926.42    16813.95    367.09 o 
   7  12   1    14497.36    15257.34    426.81 o 
   8  12   1     2753.76     2861.74    124.52 o 
   9  12   1     6311.83     6714.47    237.96 o 
  -9  13   1       73.81      103.63    127.67 o 
  -8  13   1    18582.81    20389.85    568.56 o 
  -7  13   1     5100.24     5268.36    170.00 o 
  -6  13   1     4842.71     5265.22    162.61 o 
  -5  13   1      121.64      146.99     41.15 o 
  -4  13   1     2287.16     2241.31     88.03 o 
  -3  13   1      550.27      625.42     49.98 o 
  -2  13   1    66753.10    64901.48   1310.65 o 
  -1  13   1    22436.06    21829.52    466.15 o 
   0  13   1    25315.57    24241.10    512.39 o 
   1  13   1      269.40      223.62     43.11 o 
   2  13   1     1345.25     1269.08     70.31 o 
   3  13   1     3407.80     3176.51    100.41 o 
   4  13   1    45367.85    46679.98    958.02 o 
   5  13   1     7340.70     7745.16    209.76 o 
   6  13   1    43427.82    47630.22   1075.08 o 
   7  13   1     2885.41     2917.15    133.72 o 
   8  13   1    10138.06    11359.82    652.48 o 
   9  13   1     6413.66     7004.51    523.03 o 
  -8  14   1      277.05      341.43     72.27 o 
  -7  14   1     1373.49     1512.74     88.59 o 
  -6  14   1     1145.95     1346.84    103.60 o 
  -5  14   1     9276.17     9500.43    252.36 o 
  -4  14   1    40892.85    41700.81    942.73 o 
  -3  14   1     6428.92     6143.87    172.28 o 
  -2  14   1    14779.89    14244.35    320.21 o 
  -1  14   1      507.57      571.65     55.04 o 
   0  14   1     5421.25     5139.46    138.51 o 
   1  14   1    22316.48    20845.35    448.65 o 
   2  14   1     6696.92     6352.30    163.74 o 
   3  14   1    20591.40    19968.81    432.39 o 
   4  14   1      681.70      699.50     63.06 o 
   5  14   1     3517.07     3779.48    128.75 o 
   6  14   1     2065.56     2349.19    101.65 o 
   7  14   1     4463.06     5021.47    257.02 o 
   8  14   1    19888.97    22473.80    865.98 o 
  -7  15   1    37099.88    39215.20   1004.11 o 
  -6  15   1      638.60      773.01     70.86 o 
  -5  15   1    14262.48    15067.13    377.03 o 
  -4  15   1     1797.62     1860.93     87.15 o 
  -3  15   1        9.18       45.34     38.99 o 
  -2  15   1     4502.63     4392.50    129.65 o 
  -1  15   1    38095.06    36578.52    761.96 o 
   0  15   1       17.63       22.63     32.99 o 
   1  15   1     1882.69     1790.85     75.89 o 
   2  15   1      912.84      870.02     54.88 o 
   3  15   1     1884.58     1913.63     80.30 o 
   4  15   1      140.33      149.96     44.01 o 
   5  15   1    15766.93    16589.16    408.86 o 
   6  15   1     6069.37     6519.89    253.01 o 
   7  15   1      232.72      289.59     81.70 o 
  -6  16   1      175.51      184.11     57.41 o 
  -5  16   1     7944.64     8166.52    233.74 o 
  -4  16   1    34690.27    35365.40    814.22 o 
  -3  16   1     2893.40     2881.27    110.99 o 
  -2  16   1      439.45      427.36     50.22 o 
  -1  16   1     4939.34     4807.30    140.33 o 
   0  16   1     2150.28     2242.71     99.60 o 
   1  16   1    25807.33    24563.74    529.36 o 
   2  16   1    33110.47    32538.51    687.98 o 
   3  16   1    27032.51    26615.38    631.66 o 
   4  16   1     9508.41     9763.45    262.50 o 
   5  16   1       77.44      141.47     67.94 o 
   6  16   1     2157.67     2550.53    116.92 o 
  -4  17   1       35.09       91.62     52.64 o 
  -3  17   1       34.70       76.17     47.21 o 
  -2  17   1     6809.86     6654.71    194.85 o 
  -1  17   1    18888.42    18691.78    417.42 o 
   0  17   1    16125.43    15630.63    357.73 o 
   1  17   1       34.25       96.87     43.82 o 
   2  17   1      794.64      837.65     61.78 o 
   3  17   1       89.09      128.00     50.63 o 
   4  17   1     3433.98     3487.34    131.15 o 
  -2  18   1     1991.98     2150.17    101.20 o 
  -1  18   1     2373.59     2360.15    105.07 o 
   0  18   1     8257.42     7627.58    204.15 o 
   1  18   1        5.11       52.62     52.64 o 
   2  18   1       78.17      190.49     59.77 o 
 -12   0   2     6515.36     6639.91    317.57 o 
 -10   0   2     2352.46     2710.08    172.23 o 
  -8   0   2   137677.47   146447.61   4127.92 o 
  -6   0   2     7486.71     7643.04    293.82 o 
  -4   0   2    23281.61    24177.77    710.88 o 
  -2   0   2    44042.66    43702.02   1064.95 o 
   0   0   2    10537.22    10918.54    268.92 o 
   2   0   2    40469.57    41575.27    902.16 o 
   4   0   2   226964.92   202473.33   7002.34 o 
   6   0   2    47418.45    42221.85   2006.15 o 
   8   0   2      171.56      103.56     69.68 o 
  10   0   2    27571.98    26326.94   1631.64 o 
  12   0   2      918.08     1099.88    127.06 o 
 -12   1   2     1373.08     1395.03     98.06 o 
 -11   1   2    40549.76    43301.39   1099.73 o 
 -10   1   2     8598.66     8665.44    266.21 o 
  -9   1   2       15.64       57.56     53.41 o 
  -8   1   2      818.54      825.67     47.13 o 
  -7   1   2      734.13      757.79     39.64 o 
  -6   1   2    30270.67    31070.43    637.86 o 
  -5   1   2   102594.06   103178.45   1882.49 o 
  -4   1   2    24732.91    25135.44    544.52 o 
  -3   1   2      104.41      143.39     17.23 o 
  -2   1   2    27745.95    29135.30    534.02 o 
  -1   1   2     5270.36     5697.82    107.99 o 
   0   1   2    17206.64    17794.19    324.86 o 
   1   1   2    57224.28    56576.20    792.72 o 
   2   1   2     3744.42     3671.10     66.95 o 
   3   1   2    28383.41    27549.19    542.77 o 
   4   1   2     8979.57     8277.43    189.63 o 
   5   1   2      705.13      626.44     48.03 o 
   6   1   2     1028.43      945.01     39.13 o 
   7   1   2    40588.16    35612.68   1792.74 o 
   8   1   2      327.34      398.31     37.21 o 
   9   1   2     4084.90     4001.64    127.84 o 
  10   1   2     4395.97     4063.83    171.90 o 
  11   1   2      742.26      759.80     96.35 o 
  12   1   2     5372.58     5654.74    244.78 o 
 -12   2   2      501.96      463.43     72.44 o 
 -11   2   2      164.84      152.53     62.06 o 
 -10   2   2     1386.16     1457.28     91.61 o 
  -9   2   2    27222.75    27811.84    720.68 o 
  -8   2   2     9436.03    10085.93    218.25 o 
  -7   2   2    24755.38    26248.17    515.82 o 
  -6   2   2       15.52       37.49     18.46 o 
  -5   2   2     3438.84     3418.52     83.63 o 
  -4   2   2     6674.39     6481.23    127.42 o 
  -3   2   2    40086.52    39410.89   1224.50 o 
  -2   2   2   115916.95   116253.66   2825.24 o 
  -1   2   2    43392.48    44873.21    821.13 o 
   0   2   2      264.56      251.68     17.91 o 
   1   2   2    28983.61    27741.58   1311.13 o 
   2   2   2   258966.64   233984.56   4268.54 o 
   3   2   2     1742.44     1490.20     34.73 o 
   4   2   2      199.37      190.79     12.41 o 
   5   2   2    36805.92    35558.52   1805.19 o 
   6   2   2    12422.92    12189.06    287.80 o 
   7   2   2       60.29      181.60     33.97 o 
   8   2   2      616.06      542.55     41.58 o 
   9   2   2     9631.77     8781.09    238.70 o 
  10   2   2     1730.76     1685.36     84.40 o 
  11   2   2     6989.85     6772.62    203.97 o 
  12   2   2      536.49      454.37     72.49 o 
 -12   3   2    18817.47    19687.27    538.95 o 
 -11   3   2       17.03       20.73     56.31 o 
 -10   3   2    13926.89    14342.17    402.75 o 
  -9   3   2      139.86      180.60     43.28 o 
  -8   3   2     3946.97     4054.58    109.42 o 
  -7   3   2    19255.50    20612.98    404.92 o 
  -6   3   2    34097.67    34546.75    766.61 o 
  -5   3   2    11652.88    11584.65    279.08 o 
  -4   3   2    10842.48    10910.69    599.22 o 
  -3   3   2     1536.69     1536.94     46.92 o 
  -2   3   2     3527.63     3788.07    123.55 o 
  -1   3   2   144061.94   139741.84   2538.45 o 
   0   3   2    48502.41    49030.30    894.05 o 
   1   3   2    10344.36    10659.60    175.36 o 
   2   3   2    53804.91    54805.91    932.33 o 
   3   3   2      244.90      209.08     12.10 o 
   4   3   2      901.35      914.65     27.94 o 
   5   3   2    72862.86    72341.32   1561.46 o 
   6   3   2    33249.71    32677.12    569.44 o 
   7   3   2    43459.84    42332.82    849.57 o 
   8   3   2    36281.30    34405.75    748.95 o 
   9   3   2    23180.76    21674.10    785.04 o 
  10   3   2     4263.70     3962.26    192.59 o 
  11   3   2     1162.64     1251.24     87.80 o 
  12   3   2      920.21      958.02     89.02 o 
 -12   4   2    17813.53    18000.31    498.28 o 
 -11   4   2     3131.72     3242.62    143.61 o 
 -10   4   2     8036.31     8311.07    308.33 o 
  -9   4   2     1216.42     1338.35     68.52 o 
  -8   4   2     1776.38     1783.27     68.12 o 
  -7   4   2     4163.18     4141.98    108.00 o 
  -6   4   2      719.36      712.60     34.59 o 
  -5   4   2     8785.55     9365.50    196.41 o 
  -3   4   2     1092.73      996.74     35.11 o 
  -2   4   2    11759.13    11132.99    586.31 o 
  -1   4   2     1958.22     2033.20     50.97 o 
   0   4   2    58823.89    59385.96   1009.45 o 
   1   4   2    15789.91    16396.66    268.99 o 
   2   4   2    61214.18    59980.82   2933.02 o 
   3   4   2    21351.85    21589.54    373.61 o 
   5   4   2    24221.06    24299.92    425.46 o 
   6   4   2     4535.61     4336.45     89.83 o 
   7   4   2     3486.40     3354.18     85.40 o 
   8   4   2    39881.10    37871.93    768.98 o 
   9   4   2     4264.79     3827.13    167.19 o 
  10   4   2    23084.23    23002.94    544.96 o 
  11   4   2      348.79      341.34     62.45 o 
  12   4   2    11922.57    12395.79    331.06 o 
 -12   5   2     4334.02     4506.84    260.82 o 
 -11   5   2      980.45      940.10     85.35 o 
 -10   5   2    10559.50    11422.79    297.60 o 
  -9   5   2     9958.99    10152.17    245.66 o 
  -8   5   2     4175.22     4065.52    117.67 o 
  -7   5   2    21035.21    21072.11    620.56 o 
  -6   5   2      377.99      403.26     33.12 o 
  -5   5   2     4490.05     4612.44    109.29 o 
  -4   5   2     1276.30     1397.38     50.56 o 
  -3   5   2    43849.12    47097.13    866.94 o 
  -2   5   2     4627.23     5371.05    103.03 o 
  -1   5   2     4659.18     4521.88     86.14 o 
   0   5   2     1189.27     1007.08     26.13 o 
   1   5   2     3432.29     3144.78     54.55 o 
   2   5   2    22502.09    23685.89    387.83 o 
   3   5   2    13671.27    14440.93    270.80 o 
   4   5   2    40342.00    42411.34    782.41 o 
   5   5   2    11110.31    11198.19    205.29 o 
   6   5   2     2200.01     2098.91     53.21 o 
   7   5   2      171.18      261.58     46.30 o 
   8   5   2    24562.96    24271.14    508.75 o 
   9   5   2     3483.73     3373.41    121.25 o 
  10   5   2       42.41       25.75     58.63 o 
  11   5   2    19652.73    19850.44    611.79 o 
  12   5   2      516.88      471.45     72.92 o 
 -11   6   2      181.00      190.98     65.71 o 
 -10   6   2     5133.38     5344.22    169.92 o 
  -9   6   2    24919.56    25296.19    592.12 o 
  -8   6   2      955.36      889.30     50.41 o 
  -7   6   2     1334.35     1419.05     61.30 o 
  -6   6   2    14201.96    14560.70    313.71 o 
  -5   6   2      181.81      268.87     23.45 o 
  -4   6   2       14.74       56.16     15.72 o 
  -3   6   2    11487.24    11804.49    215.95 o 
  -2   6   2    19335.95    19700.02    346.33 o 
  -1   6   2      820.87      725.87     29.97 o 
   0   6   2       88.79      143.16     11.46 o 
   1   6   2    53735.14    54901.33    890.46 o 
   2   6   2    23702.19    23822.57    412.61 o 
   3   6   2   102848.25   102382.19   2193.98 o 
   4   6   2     2785.54     2783.15     65.44 o 
   5   6   2   113854.97   117708.42   2138.88 o 
   6   6   2      361.86      425.87     24.01 o 
   7   6   2      413.54      448.54     30.60 o 
   8   6   2      248.49      249.54     37.98 o 
   9   6   2    14515.24    14313.95    368.30 o 
  10   6   2     1113.24     1136.93     76.24 o 
  11   6   2    40626.96    40753.30   1193.83 o 
 -11   7   2    10355.80     9767.48    385.78 o 
 -10   7   2     2506.70     2385.09    107.34 o 
  -9   7   2      276.93      269.39     45.68 o 
  -8   7   2    14751.76    14652.13    368.20 o 
  -7   7   2      661.03      698.62     43.99 o 
  -6   7   2    18528.96    19094.80    405.43 o 
  -5   7   2    60870.59    63091.45   1375.50 o 
  -4   7   2    16276.44    17241.56    443.54 o 
  -3   7   2     8544.17     8984.48    169.35 o 
  -2   7   2    13969.21    13789.32    247.62 o 
  -1   7   2     5659.23     5355.02    102.73 o 
   0   7   2    61227.17    60287.72   1030.60 o 
   1   7   2    11031.07    10856.86    185.47 o 
   2   7   2    41929.86    42247.35    724.77 o 
   3   7   2    10053.29    10245.31    214.95 o 
   4   7   2     6730.91     6209.53    168.13 o 
   5   7   2    15918.50    16249.88    338.29 o 
   6   7   2    40074.59    42236.31    736.37 o 
   7   7   2       71.59       88.35     23.74 o 
   8   7   2    26565.84    27200.09    569.47 o 
   9   7   2      910.64      905.30     65.98 o 
  10   7   2       90.90      123.11     64.70 o 
  11   7   2      483.87      462.00     78.90 o 
 -11   8   2      235.42      212.33     81.79 o 
 -10   8   2       64.14       75.99     62.84 o 
  -9   8   2       51.23       77.21     60.10 o 
  -8   8   2    80645.87    84454.13   1685.50 o 
  -7   8   2      737.35      690.95     44.64 o 
  -6   8   2    17579.09    18726.90    370.45 o 
  -4   8   2     1698.25     1783.86     50.79 o 
  -3   8   2      915.16      883.39     32.67 o 
  -2   8   2    33856.23    33526.58    582.29 o 
  -1   8   2    24522.33    24054.66    420.25 o 
   0   8   2     8118.62     7696.37    151.86 o 
   1   8   2     1626.87     1742.08     39.43 o 
   2   8   2     3943.78     3563.52     88.39 o 
   3   8   2     2114.74     2201.57     53.68 o 
   4   8   2    34488.62    34106.07   1186.05 o 
   5   8   2     2457.81     2491.71     60.62 o 
   6   8   2     3536.77     3616.97     98.66 o 
   7   8   2      703.19      752.11     46.16 o 
   8   8   2       53.36       76.12     50.16 o 
   9   8   2     9384.20     9856.20    435.41 o 
  10   8   2     3114.17     3090.64    161.79 o 
  11   8   2     4468.17     4793.30    315.57 o 
 -10   9   2      106.11       19.44     59.79 o 
  -9   9   2    12579.36    12206.93    313.65 o 
  -8   9   2      118.82      146.92     41.27 o 
  -7   9   2        0.50       -6.17     34.04 o 
  -6   9   2    26163.63    28027.24    586.16 o 
  -5   9   2    36851.14    32956.34   1616.39 o 
  -4   9   2     4631.16     4569.48    101.74 o 
  -3   9   2     2351.84     2303.57     58.00 o 
  -2   9   2       78.53      178.54     30.41 o 
  -1   9   2       95.78      105.92     13.84 o 
   0   9   2    30520.88    30079.54    605.21 o 
   1   9   2    51407.33    49880.66    919.47 o 
   2   9   2     7769.96     7249.07    181.12 o 
   3   9   2     2470.41     2279.63     69.18 o 
   4   9   2     6643.19     6617.17    141.55 o 
   5   9   2      597.96      623.67     44.34 o 
   6   9   2     7145.79     7467.05    199.13 o 
   7   9   2    52393.34    55090.16   1112.75 o 
   8   9   2     2458.85     2524.95    121.71 o 
   9   9   2     3463.87     3514.08    154.91 o 
  10   9   2      976.50      917.98    135.51 o 
 -10  10   2     2249.04     2350.78    128.09 o 
  -9  10   2     6586.06     6510.30    193.94 o 
  -8  10   2    14607.03    14720.50    335.96 o 
  -7  10   2    17023.54    17958.21    395.96 o 
  -6  10   2      720.21      739.53     48.46 o 
  -5  10   2    11690.60    11638.16    461.11 o 
  -4  10   2     2958.54     2820.80     82.09 o 
  -3  10   2    63957.50    64701.32   1193.13 o 
  -2  10   2    54836.04    53793.84    995.19 o 
  -1  10   2    53985.43    52420.16    970.02 o 
   0  10   2       48.80       80.59     16.37 o 
   1  10   2    32095.37    31235.91    631.95 o 
   2  10   2     2417.30     2373.31     55.23 o 
   3  10   2    10723.76    10381.74    226.04 o 
   4  10   2    28489.51    28481.86    540.22 o 
   5  10   2     4570.56     4674.98    119.17 o 
   6  10   2     2893.92     2967.86     84.33 o 
   7  10   2     6249.11     6903.90    216.64 o 
   8  10   2      172.36      275.56     60.70 o 
   9  10   2    31669.68    33638.35    876.45 o 
  10  10   2     3269.90     3554.33    160.99 o 
 -10  11   2    17953.56    17422.30    489.46 o 
  -9  11   2     9678.34     9571.07    288.95 o 
  -8  11   2     1138.45     1268.19     70.73 o 
  -7  11   2     1143.33     1091.53     70.03 o 
  -6  11   2    23458.62    24622.61    565.24 o 
  -5  11   2    10044.03    10024.06    409.57 o 
  -4  11   2    52190.54    52359.64   1056.68 o 
  -3  11   2     8425.91     8282.10    175.03 o 
  -2  11   2     1229.48     1181.14     50.87 o 
  -1  11   2     6962.74     6843.85    197.03 o 
   0  11   2     8994.41     8564.43    216.18 o 
   1  11   2     7761.40     7574.52    176.30 o 
   2  11   2    20858.86    20611.74    619.43 o 
   3  11   2        8.87       34.82     23.69 o 
   4  11   2    17106.43    17115.74    337.05 o 
   5  11   2     6147.11     6173.28    141.78 o 
   6  11   2    12196.71    12851.79    292.71 o 
   7  11   2      916.82     1099.48     83.10 o 
   8  11   2      436.55      525.62     70.51 o 
   9  11   2     1455.85     1585.03    108.03 o 
  10  11   2     1207.57     1220.49    105.57 o 
  -9  12   2    14712.35    14710.30    373.25 o 
  -8  12   2     3343.49     3419.68    133.48 o 
  -7  12   2    29294.27    30968.23    683.19 o 
  -6  12   2     6224.22     6223.09    172.34 o 
  -4  12   2    11271.68    11499.35    285.93 o 
  -3  12   2     3056.78     2871.05     88.87 o 
  -2  12   2     7806.92     7412.53    177.02 o 
  -1  12   2      604.10      609.96     39.03 o 
   0  12   2      956.06      995.81     53.77 o 
   1  12   2     9768.71     8990.79    207.23 o 
   2  12   2    13268.20    13356.27    769.39 o 
   3  12   2      770.90      790.69     44.31 o 
   4  12   2    34251.18    34135.91    648.80 o 
   5  12   2     7409.19     7465.10    168.12 o 
   6  12   2     3368.33     3626.45    107.76 o 
   7  12   2     5621.83     5934.22    337.69 o 
   8  12   2     4279.22     4513.52    178.43 o 
   9  12   2        0.31       58.79     65.59 o 
  -8  13   2      911.87      869.53     84.32 o 
  -7  13   2    28085.14    30480.31    722.43 o 
  -6  13   2      717.01      728.54     66.25 o 
  -5  13   2    17399.11    18227.61    486.41 o 
  -4  13   2      593.52      624.41     51.63 o 
  -3  13   2     1468.65     1488.34     69.59 o 
  -2  13   2     2237.32     2110.59     75.62 o 
  -1  13   2    18423.65    17866.12    386.16 o 
   0  13   2     1889.50     1839.79     68.87 o 
   1  13   2    38177.73    36905.41    759.51 o 
   2  13   2      193.27      154.54     36.44 o 
   3  13   2     7410.07     7144.02    178.09 o 
   4  13   2    13477.01    13477.92    304.14 o 
   5  13   2    10852.06    10932.14    258.26 o 
   6  13   2      562.25      614.89     56.28 o 
   7  13   2    19405.19    20470.74    579.31 o 
   8  13   2     1933.15     2222.19    162.16 o 
  -8  14   2      572.30      550.07     78.70 o 
  -7  14   2     7293.29     7507.58    239.30 o 
  -6  14   2      151.35      118.22     47.31 o 
  -5  14   2     1169.44     1122.61     90.97 o 
  -4  14   2    14221.51    14152.76    349.56 o 
  -3  14   2     4710.38     4515.91    139.00 o 
  -2  14   2    10833.58    10214.46    238.41 o 
  -1  14   2     4142.74     3951.26    115.40 o 
   0  14   2     3391.48     3218.76    101.06 o 
   1  14   2    16010.15    15042.89    416.65 o 
   2  14   2     4042.17     3853.15    126.64 o 
   3  14   2     6766.62     6599.15    184.47 o 
   4  14   2     6929.27     6757.07    176.42 o 
   5  14   2    16771.25    17428.93    422.85 o 
   6  14   2     2810.26     2908.72    130.45 o 
   7  14   2      391.17      480.65     70.56 o 
   8  14   2     6552.61     7505.81    321.20 o 
  -7  15   2      127.36      210.52     62.61 o 
  -6  15   2      930.43      964.50     78.72 o 
  -5  15   2     2982.12     2952.27    123.34 o 
  -4  15   2     8535.43     8380.42    228.52 o 
  -3  15   2     1093.55     1141.81     68.34 o 
  -2  15   2      461.36      533.41     50.39 o 
  -1  15   2      133.95      230.84     39.47 o 
   0  15   2     4741.23     4488.04    129.56 o 
   1  15   2     8217.05     7847.70    218.73 o 
   2  15   2    11513.11    11120.06    330.67 o 
   3  15   2      939.31      955.02     58.91 o 
   4  15   2     9015.35     8930.50    224.00 o 
   5  15   2      592.87      617.93     64.48 o 
   6  15   2     8260.00     8879.28    369.11 o 
   7  15   2       14.05       64.23     61.54 o 
  -6  16   2      958.51     1054.75     86.63 o 
  -5  16   2     7624.69     7773.73    247.05 o 
  -4  16   2     8417.77     8436.03    234.37 o 
  -3  16   2     3364.07     3309.01    121.22 o 
  -2  16   2    33709.70    33342.74    768.06 o 
  -1  16   2     9834.12     9569.73    232.98 o 
   0  16   2     1856.75     1739.30     77.86 o 
   1  16   2     2065.22     2051.76    108.36 o 
   2  16   2      388.92      389.61     73.98 o 
   3  16   2     9163.12     8967.72    248.28 o 
   4  16   2    17992.77    18761.69    455.78 o 
   5  16   2     3748.05     3856.89    140.22 o 
   6  16   2      258.65      375.94     73.70 o 
  -4  17   2     2514.78     2636.16    124.15 o 
  -3  17   2     2203.49     2311.19    116.24 o 
  -2  17   2     1676.73     1632.20     95.25 o 
  -1  17   2     1889.41     1919.53    103.70 o 
   0  17   2     2226.04     2123.88     89.94 o 
   1  17   2    24570.36    23867.52    521.90 o 
   2  17   2      664.76      775.75     67.87 o 
   3  17   2     1746.42     1701.68    111.56 o 
   4  17   2     4163.90     4375.38    172.69 o 
  -2  18   2     1410.57     1346.96     92.67 o 
  -1  18   2     8493.28     8476.30    269.38 o 
   0  18   2     2446.55     2446.70    111.38 o 
   1  18   2     9980.07     9773.45    273.62 o 
   2  18   2     3935.03     3710.01    144.93 o 
 -11   0   3     2027.09     2220.11    159.88 o 
  -9   0   3     3334.74     3252.92    142.73 o 
  -7   0   3     2464.99     2516.90    104.60 o 
  -5   0   3      345.51      398.44     41.54 o 
  -3   0   3   193797.84   195116.97   5387.53 o 
  -1   0   3   266168.41   265226.97   6379.60 o 
   1   0   3   123996.52   114167.04   3844.56 o 
   3   0   3    27887.18    28060.97    611.46 o 
   5   0   3    18788.40    18465.42    532.65 o 
   7   0   3   132370.80   119599.12   3812.29 o 
   9   0   3    13755.92    12727.31    405.19 o 
  11   0   3    19488.13    19745.90    779.77 o 
 -12   1   3      285.88      265.52     67.90 o 
 -11   1   3    14474.56    14860.83    414.49 o 
 -10   1   3     2381.80     2409.38    114.38 o 
  -9   1   3    33809.58    35649.53    737.37 o 
  -8   1   3     1289.89     1362.44     67.77 o 
  -7   1   3    69724.35    75923.77   1670.96 o 
  -6   1   3     9989.45    10035.72    200.45 o 
  -5   1   3     1930.05     2086.30     58.42 o 
  -4   1   3    19978.64    19364.82    682.42 o 
  -3   1   3     3136.09     3143.44     75.94 o 
  -2   1   3    45170.32    48215.31    825.96 o 
  -1   1   3    55650.44    58781.09   1064.42 o 
   0   1   3    79723.14    80544.18   1458.11 o 
   1   1   3      533.01      615.76     17.94 o 
   2   1   3    26309.30    26431.36    392.02 o 
   3   1   3      876.09      774.00     20.04 o 
   4   1   3    80411.49    77160.23   1505.92 o 
   5   1   3       57.84       91.70     17.37 o 
   6   1   3     9793.66     8676.27    240.75 o 
   7   1   3     1077.29      930.69     43.36 o 
   8   1   3     8937.46     8311.98    192.90 o 
   9   1   3    15519.13    13235.16    701.58 o 
  10   1   3    65653.04    63359.79   1395.65 o 
  11   1   3     1645.21     1543.33     88.09 o 
  12   1   3     1655.02     1514.74     98.79 o 
 -12   2   3    23583.04    25357.27    669.61 o 
 -11   2   3       31.59       35.47     54.11 o 
 -10   2   3     8122.96     8550.17    262.17 o 
  -9   2   3     6627.13     6998.54    176.64 o 
  -8   2   3     8821.64     9014.59    237.37 o 
  -7   2   3     2110.56     2291.75     98.52 o 
  -6   2   3    43497.93    47210.97    948.00 o 
  -5   2   3    27014.30    30084.61    673.19 o 
  -4   2   3    35790.45    37600.98    724.28 o 
  -3   2   3     2490.85     2546.52     73.79 o 
  -2   2   3     2624.18     2272.90     61.18 o 
  -1   2   3    12209.30    12541.40    219.73 o 
   0   2   3    18980.54    19052.26    352.41 o 
   1   2   3      641.54      723.93     19.10 o 
   2   2   3     8960.58     8605.33    153.62 o 
   3   2   3    21354.21    20798.12    383.23 o 
   4   2   3     2384.83     2130.84     50.32 o 
   5   2   3      264.53      287.42     21.04 o 
   6   2   3    40535.62    38873.60    842.99 o 
   7   2   3    11864.92    10744.72    235.84 o 
   8   2   3    13689.71    12378.30    406.07 o 
   9   2   3      966.37      959.49     56.46 o 
  10   2   3     2155.60     1926.88    146.77 o 
  11   2   3       98.47       19.40     69.45 o 
  12   2   3    13435.30    13375.84    775.43 o 
 -12   3   3      374.76      339.19     70.21 o 
 -11   3   3      191.62      196.23     59.45 o 
 -10   3   3     9792.86    10148.65    337.05 o 
  -9   3   3     1619.59     1693.97     67.27 o 
  -8   3   3     2927.52     3025.62     98.19 o 
  -7   3   3      649.63      596.54     41.13 o 
  -6   3   3     2237.60     2370.83     72.58 o 
  -5   3   3    28440.51    30212.63    618.25 o 
  -4   3   3    28133.79    26518.87    769.53 o 
  -3   3   3    45590.38    46359.79   1025.26 o 
  -2   3   3     1353.65     1476.95     43.24 o 
  -1   3   3     3151.01     2964.85     80.49 o 
   0   3   3    15315.33    15330.51    250.96 o 
   1   3   3    74670.57    75354.20   1372.28 o 
   2   3   3    26788.33    27055.24    384.14 o 
   3   3   3    30980.62    31449.97    574.61 o 
   4   3   3     9067.49     9095.77    173.68 o 
   5   3   3    28210.98    28194.35    561.81 o 
   6   3   3      703.94      644.54     31.05 o 
   7   3   3    10206.60     9481.26    270.32 o 
   8   3   3     5929.05     5570.99    143.38 o 
   9   3   3    12801.49    11877.99    415.39 o 
  10   3   3       93.55      132.94     43.72 o 
  11   3   3     2429.69     2325.98    108.70 o 
  12   3   3      758.31      836.85     81.82 o 
 -12   4   3     1929.20     1874.36    171.17 o 
 -11   4   3    14964.19    15080.44    423.12 o 
 -10   4   3     1000.00      956.19     80.03 o 
  -9   4   3     6591.64     6773.23    160.16 o 
  -8   4   3      528.59      571.16     43.73 o 
  -7   4   3   102384.93   110864.52   2039.38 o 
  -6   4   3     2188.44     2116.50     73.44 o 
  -5   4   3    81399.97    73773.36   2602.39 o 
  -4   4   3    16312.05    17070.26    335.38 o 
  -3   4   3    42593.10    43527.70    958.11 o 
  -2   4   3    38143.16    39554.81    726.71 o 
  -1   4   3      864.85      959.56     25.57 o 
   0   4   3    28512.33    28797.59    494.08 o 
   1   4   3      722.42     1227.56     33.42 o 
   2   4   3       12.44       50.38      7.62 o 
   3   4   3     8806.20     9230.93    149.61 o 
   4   4   3     3131.39     2932.50     61.43 o 
   5   4   3    66733.63    69308.73   1186.21 o 
   6   4   3     5124.69     4938.74    232.94 o 
   7   4   3     3966.72     3723.54    128.38 o 
   8   4   3     2018.69     2038.33     75.26 o 
   9   4   3     7570.90     7250.21    225.91 o 
  10   4   3     5733.06     5195.24    356.94 o 
  11   4   3    10853.29    10611.78    287.02 o 
  12   4   3     4833.90     4874.71    172.37 o 
 -11   5   3      891.62      886.20     93.89 o 
 -10   5   3    44787.17    46475.80   1598.14 o 
  -9   5   3    14376.84    15355.86    457.16 o 
  -8   5   3    72676.96    77752.02   1697.03 o 
  -7   5   3     1275.08     1254.47     59.74 o 
  -6   5   3    32280.01    29682.65   1072.40 o 
  -5   5   3     1712.05     1618.00     57.35 o 
  -4   5   3    10789.99    10980.47    258.37 o 
  -3   5   3    24628.31    25212.31    509.67 o 
  -2   5   3    18694.94    18507.75    346.11 o 
  -1   5   3    10677.31     9947.68    178.06 o 
   0   5   3    66707.34    65989.02   1122.84 o 
   1   5   3       62.50      150.33     19.04 o 
   2   5   3     5872.77     5976.36    104.88 o 
   3   5   3    13395.26    13938.17    220.89 o 
   4   5   3      261.89      203.19     14.98 o 
   5   5   3     5516.02     5375.95    106.84 o 
   6   5   3    11361.86    11461.12    306.99 o 
   7   5   3      365.61      371.49     33.86 o 
   8   5   3    13962.96    13491.89    299.16 o 
   9   5   3       32.58       57.28     36.96 o 
  10   5   3      158.35      131.47     47.77 o 
  11   5   3     1075.31      957.87     77.56 o 
 -11   6   3    13468.26    13474.06    393.37 o 
 -10   6   3     1581.48     1941.43    156.77 o 
  -9   6   3     3697.00     3792.12    109.13 o 
  -8   6   3     2231.20     2201.17     83.86 o 
  -7   6   3     6352.05     6304.24    269.28 o 
  -6   6   3    29134.32    28927.35    656.21 o 
  -5   6   3     8863.35     9019.15    239.19 o 
  -4   6   3        4.18       43.70     20.54 o 
  -3   6   3    17303.62    17693.27    337.20 o 
  -2   6   3    34738.39    35224.45    649.71 o 
  -1   6   3     3103.13     2879.87     63.46 o 
   0   6   3    45081.33    43450.96    745.39 o 
   1   6   3     1343.04     1346.85     33.14 o 
   2   6   3    54585.06    56341.02    912.65 o 
   3   6   3    59907.17    61459.24    995.70 o 
   4   6   3     4425.23     4476.80     88.15 o 
   5   6   3      183.88      228.94     25.02 o 
   6   6   3    18030.13    18809.34    362.27 o 
   7   6   3    13837.64    14088.57    308.34 o 
   8   6   3     4467.96     4361.39    123.75 o 
   9   6   3      783.22      756.65     55.27 o 
  10   6   3     4587.72     4334.92    148.51 o 
  11   6   3       47.11       91.46     65.75 o 
 -11   7   3     2844.76     2608.54    157.12 o 
 -10   7   3     7712.92     7633.57    215.88 o 
  -9   7   3    28740.84    29061.51    844.26 o 
  -8   7   3     1499.28     1559.98     64.95 o 
  -7   7   3     3367.15     3252.56     99.65 o 
  -6   7   3      517.09      532.86     39.41 o 
  -5   7   3     5236.38     5202.71    161.01 o 
  -4   7   3      836.84      898.15     42.03 o 
  -3   7   3    50857.15    50305.46    868.53 o 
  -2   7   3    16997.88    16920.13    301.31 o 
  -1   7   3     1558.87     1723.96     42.58 o 
   0   7   3    18555.05    18472.80    346.31 o 
   1   7   3      996.61      929.31     28.19 o 
   2   7   3      354.74      425.51     17.24 o 
   3   7   3    79880.06    81343.33   1598.41 o 
   4   7   3    11984.86    12087.41    206.93 o 
   5   7   3      657.23      590.41     27.28 o 
   6   7   3     8375.38     8542.71    178.56 o 
   7   7   3     8114.27     8372.93    197.73 o 
   8   7   3     5483.95     5355.80    144.55 o 
   9   7   3    21155.54    21598.66    583.94 o 
  10   7   3    23448.44    23885.50    646.17 o 
  11   7   3    10173.06    10486.66    524.82 o 
 -11   8   3    15763.10    15624.51    840.37 o 
 -10   8   3     1474.67     1411.98     99.62 o 
  -9   8   3      149.89      106.33     48.38 o 
  -8   8   3     1527.71     1447.60     69.35 o 
  -7   8   3     9180.98     9110.63    236.79 o 
  -6   8   3    38369.31    40620.94    768.69 o 
  -5   8   3    29328.08    31871.54    655.87 o 
  -4   8   3     4661.77     4717.20    110.46 o 
  -3   8   3     5151.60     4905.30    101.59 o 
  -2   8   3    22447.52    21571.60    407.92 o 
  -1   8   3    23071.16    22264.78    390.34 o 
   0   8   3     1895.70     1843.46     45.14 o 
   1   8   3    57849.77    57571.34   1055.33 o 
   2   8   3     2017.58     2135.50     66.95 o 
   3   8   3      125.31      177.37     17.92 o 
   4   8   3       11.84       24.67      9.86 o 
   5   8   3       43.37       72.67     16.32 o 
   6   8   3    12404.63    12794.28    282.02 o 
   7   8   3    36239.09    38173.02   1043.64 o 
   8   8   3     1290.14     1308.20     76.39 o 
   9   8   3     4423.87     4274.04    170.27 o 
  10   8   3      233.11      246.72     69.59 o 
  11   8   3     1175.04     1136.07    113.56 o 
 -10   9   3       68.25       36.81     62.09 o 
  -9   9   3     3538.24     3348.32    183.88 o 
  -8   9   3     7657.75     7472.72    207.89 o 
  -7   9   3      618.67      603.97     50.57 o 
  -6   9   3    15150.55    15199.06    364.43 o 
  -5   9   3    10153.80    10460.13    218.60 o 
  -4   9   3    21578.01    21974.83    423.53 o 
  -3   9   3        0.49       90.44     21.64 o 
  -2   9   3    44243.55    41741.93    774.63 o 
  -1   9   3     1168.26     1157.61     45.22 o 
   0   9   3     1855.66     1826.75     45.99 o 
   1   9   3    58118.05    57733.86   1149.24 o 
   2   9   3    32730.17    31776.92    558.09 o 
   3   9   3     6956.63     7061.87    128.20 o 
   4   9   3    33309.78    33569.54    682.56 o 
   5   9   3       98.78      101.68     20.78 o 
   6   9   3     2207.38     2162.84     76.01 o 
   7   9   3    14802.56    15196.21    337.32 o 
   8   9   3     4570.66     4855.29    180.74 o 
   9   9   3    23056.43    24285.99   1020.84 o 
  10   9   3    17067.74    17908.34    704.85 o 
 -10  10   3      940.60      805.08     88.98 o 
  -9  10   3     5292.55     5076.92    164.16 o 
  -8  10   3    22119.30    21705.36    830.29 o 
  -7  10   3       19.26       76.72     38.87 o 
  -6  10   3     3324.95     3577.87    136.76 o 
  -5  10   3      740.66      780.61     46.58 o 
  -4  10   3     9523.72     9428.42    213.90 o 
  -3  10   3    27741.04    26816.57    508.38 o 
  -2  10   3    13170.52    12672.10    232.16 o 
  -1  10   3    17940.47    17558.37    312.76 o 
   0  10   3    11722.15    11559.13    228.20 o 
   1  10   3     9561.48     8956.42    181.08 o 
   2  10   3     5710.82     5736.38    107.95 o 
   3  10   3     9639.01     9489.23    180.56 o 
   4  10   3    30182.42    30302.24    573.07 o 
   5  10   3    15851.84     8380.19    493.14 o 
   6  10   3    65681.02    71116.55   1551.81 o 
   7  10   3    22160.89    23452.87    620.80 o 
   8  10   3    23713.03    25994.32    839.70 o 
   9  10   3       70.04      117.26     59.94 o 
  10  10   3     7166.42     7580.14    486.67 o 
  -9  11   3     7659.37     7158.02    262.32 o 
  -8  11   3     2034.49     1986.32     93.24 o 
  -7  11   3     6710.94     6628.94    196.95 o 
  -6  11   3     4862.07     4873.12    136.82 o 
  -5  11   3     4105.66     4060.65    114.70 o 
  -4  11   3     4300.29     4399.48    116.86 o 
  -3  11   3    37230.56    36531.00    745.75 o 
  -2  11   3     1522.13     1421.83     54.92 o 
  -1  11   3     4524.94     4353.17    111.83 o 
   0  11   3    31843.78    31263.22    639.16 o 
   1  11   3    11128.05    10858.52    218.30 o 
   2  11   3     1879.28     1735.26     53.87 o 
   3  11   3    14730.42    14950.03    275.25 o 
   4  11   3      576.69      566.41     27.82 o 
   5  11   3     8360.82     8425.43    286.48 o 
   6  11   3     7885.27     7817.98    291.65 o 
   7  11   3     7135.45     7712.67    214.33 o 
   8  11   3     3341.57     3541.72    161.50 o 
   9  11   3    14768.01    15118.62    635.55 o 
  -9  12   3       13.27       27.86     54.65 o 
  -8  12   3      378.28      378.71     60.88 o 
  -7  12   3    11333.35    11748.34    386.37 o 
  -6  12   3      113.01      264.75     42.31 o 
  -5  12   3    14239.02    14413.96    354.65 o 
  -4  12   3     1665.07     1563.42     71.72 o 
  -3  12   3       31.51       59.51     31.21 o 
  -2  12   3    22762.72    21883.51    460.08 o 
  -1  12   3    19827.32    18753.56    397.65 o 
   0  12   3    15108.93    14414.08    312.75 o 
   1  12   3     5532.75     5183.03    132.24 o 
   2  12   3    18572.61    17999.71    384.37 o 
   3  12   3     5188.50     4963.31    144.85 o 
   4  12   3       16.95       54.12     20.06 o 
   5  12   3    22164.47    21547.20   1166.06 o 
   6  12   3      104.34      186.14     52.80 o 
   7  12   3     1661.40     1831.02    103.75 o 
   8  12   3     3638.59     3648.56    160.57 o 
   9  12   3     1372.51     1419.20    108.74 o 
  -8  13   3    11422.45    11864.92    345.50 o 
  -7  13   3     1088.73     1082.42     81.94 o 
  -6  13   3       28.89      100.44     48.59 o 
  -5  13   3     2809.12     2851.52    126.84 o 
  -4  13   3    12545.29    12276.37    307.99 o 
  -3  13   3     2265.48     2068.22     84.28 o 
  -2  13   3     8865.73     8273.30    196.09 o 
  -1  13   3        8.01       20.03     27.80 o 
   0  13   3       69.96      144.47     31.42 o 
   1  13   3     7618.76     7157.41    174.16 o 
   2  13   3    32099.89    31585.76    654.69 o 
   3  13   3     2102.89     1873.33     73.32 o 
   4  13   3     4909.57     4919.87    160.38 o 
   5  13   3      774.41      732.17     67.52 o 
   6  13   3      946.10     1063.27     78.98 o 
   7  13   3       58.32       95.10     45.32 o 
   8  13   3    39928.35    44851.92   1350.18 o 
  -7  14   3     8418.58     8779.53    271.34 o 
  -6  14   3    35767.94    37554.66    960.51 o 
  -5  14   3     8934.43     8990.95    270.97 o 
  -4  14   3      298.23      419.24     53.42 o 
  -3  14   3      840.01      854.40     57.37 o 
  -2  14   3     3674.01     3468.28    115.89 o 
  -1  14   3     6444.02     6171.85    158.58 o 
   0  14   3    26761.96    25333.35    534.47 o 
   1  14   3      732.79      756.68     48.98 o 
   2  14   3    19711.31    19075.18    414.02 o 
   3  14   3       18.42       87.94     36.04 o 
   4  14   3     5922.51     5866.72    159.97 o 
   5  14   3    14218.57    14562.37    597.88 o 
   6  14   3      125.11      169.95     57.59 o 
   7  14   3     3705.84     4359.83    402.96 o 
  -6  15   3     1026.84     1096.83     83.81 o 
  -5  15   3      645.84      705.25     70.10 o 
  -4  15   3     2752.74     2817.09    121.87 o 
  -3  15   3    38972.91    39578.19   1009.29 o 
  -2  15   3      244.61      279.50     51.40 o 
  -1  15   3    10310.24    10014.20    260.99 o 
   0  15   3     3749.81     3363.90    106.68 o 
   1  15   3     2917.16     2915.98     99.54 o 
   2  15   3      458.65      503.95     47.83 o 
   3  15   3    18454.15    17983.90    400.14 o 
   4  15   3       89.48      130.55     41.08 o 
   6  15   3     2905.03     2968.86    137.94 o 
  -5  16   3     7332.77     7203.60    236.09 o 
  -4  16   3     2644.65     2687.64    124.15 o 
  -3  16   3     3281.30     3304.19    146.70 o 
  -2  16   3     2488.39     2480.05    115.90 o 
  -1  16   3     3274.29     3124.44    131.09 o 
   0  16   3     8185.21     7982.26    223.71 o 
   1  16   3     1732.62     1692.48     85.25 o 
   2  16   3      212.34      248.25     49.92 o 
   3  16   3     3029.97     2873.32    117.17 o 
   4  16   3       36.16      135.33     52.41 o 
   5  16   3    27543.62    30847.69    935.04 o 
  -4  17   3    10534.67    10920.37    326.88 o 
  -3  17   3       83.43      145.84     59.46 o 
  -2  17   3    10976.47    10868.12    323.17 o 
  -1  17   3      346.93      338.63     59.60 o 
   0  17   3       13.36       67.63     48.35 o 
   1  17   3      637.19      684.78     71.91 o 
   2  17   3    11383.08    11454.03    306.13 o 
   3  17   3      817.35      891.15     74.33 o 
   4  17   3    18475.71    18586.40    511.83 o 
  -1  18   3     6986.37     8422.15    613.88 o 
   0  18   3     4758.31     4708.41    179.15 o 
   1  18   3    18399.21    19115.21   2197.98 o 
 -12   0   4     1501.42     1758.62    146.29 o 
 -10   0   4    19839.38    20594.46    771.70 o 
  -8   0   4     5555.45     5315.60    197.33 o 
  -6   0   4     6190.09     6373.79    317.70 o 
  -4   0   4    88781.61    90986.84   2571.34 o 
  -2   0   4    21174.23    22641.64    555.12 o 
   0   0   4    14899.20    15238.39    379.79 o 
   2   0   4     2951.49     2320.76     57.08 o 
   4   0   4    39169.56    39587.45   1104.03 o 
   6   0   4    22126.37    20821.19    720.72 o 
   8   0   4    29095.57    27068.58    786.33 o 
  10   0   4     6597.98     5868.77    228.64 o 
  12   0   4    14960.38    14909.90    592.04 o 
 -12   1   4    14769.87    15621.22    433.96 o 
 -11   1   4     2762.29     2984.35    130.85 o 
 -10   1   4     5997.07     6076.65    177.13 o 
  -9   1   4       65.99      153.57     36.15 o 
  -8   1   4    13750.41    14243.06    315.77 o 
  -7   1   4    31852.24    33275.71    688.57 o 
  -6   1   4    11863.61    13022.59    390.65 o 
  -5   1   4     1327.14     1407.07     70.64 o 
  -4   1   4     1077.55     1117.98     39.62 o 
  -3   1   4    19145.89    20594.55    363.95 o 
  -2   1   4    29191.66    32417.41    559.98 o 
  -1   1   4    37516.37    38735.25    662.97 o 
   0   1   4    52923.93    52225.31    947.71 o 
   1   1   4     7902.99     8191.50    147.35 o 
   2   1   4     1592.61     1729.01     31.14 o 
   3   1   4      430.22      411.10     13.33 o 
   4   1   4     4738.54     5107.10    103.77 o 
   5   1   4     1624.29     1542.42     48.85 o 
   6   1   4    22769.30    20825.42    436.55 o 
   7   1   4      685.94      638.46     37.96 o 
   8   1   4     9343.99     8412.17    196.01 o 
   9   1   4     5128.87     4651.16    129.44 o 
  10   1   4       17.66       59.54     41.13 o 
  11   1   4    10359.10     7991.69    996.69 o 
  12   1   4      690.57      655.02     82.58 o 
 -12   2   4     2517.27     2512.82    124.88 o 
 -11   2   4    28660.04    30404.06    784.60 o 
 -10   2   4    38735.99    40066.92    906.51 o 
  -9   2   4    33848.55    35423.83    734.46 o 
  -8   2   4     3203.57     3292.25    102.69 o 
  -7   2   4     3221.32     3395.01    103.26 o 
  -6   2   4    25247.51    28264.73    637.66 o 
  -5   2   4    21719.47    22978.57    485.64 o 
  -4   2   4      209.63      228.89     26.40 o 
  -3   2   4    71806.56    76179.98   1658.55 o 
  -2   2   4     3164.10     3166.61     70.10 o 
  -1   2   4     5113.84     5464.40    110.36 o 
   0   2   4     3560.93     3765.95     78.12 o 
   2   2   4     1880.85     1796.05     35.34 o 
   3   2   4    40215.98    39407.54    584.33 o 
   4   2   4     4809.36     4793.06     98.35 o 
   5   2   4     7251.07     7080.69    155.88 o 
   6   2   4    16396.23    14646.97    568.96 o 
   7   2   4     4215.78     3958.15    104.40 o 
   8   2   4    16684.36    14975.23    322.42 o 
   9   2   4     9115.02     8220.29    199.90 o 
  10   2   4     2199.61     2125.05     95.41 o 
  11   2   4     1260.56     1261.95    104.81 o 
  12   2   4      230.18      252.91     65.90 o 
 -12   3   4     3770.93     3806.17    155.56 o 
 -11   3   4      382.62      380.27     64.62 o 
 -10   3   4     3989.66     4140.44    139.31 o 
  -9   3   4    20865.82    21739.78    471.93 o 
  -8   3   4    17617.06    18739.58    397.83 o 
  -7   3   4      291.76      339.32     39.23 o 
  -6   3   4    31515.16    34465.29    653.14 o 
  -5   3   4      563.59      571.92     37.44 o 
  -4   3   4     2334.06     2412.95     77.96 o 
  -3   3   4    52646.45    45375.76   2314.15 o 
  -2   3   4    21085.29    21928.75    409.40 o 
  -1   3   4    11735.59    11723.14    222.61 o 
   0   3   4     5580.85     5406.67    116.02 o 
   1   3   4      254.79      271.59     14.68 o 
   2   3   4     1166.18     1196.15     28.68 o 
   3   3   4    47385.21    38615.38   1943.33 o 
   4   3   4    25811.52    25878.86    516.61 o 
   5   3   4    63780.21    59123.85   2133.89 o 
   6   3   4      110.66      156.76     24.20 o 
   7   3   4     9723.28     8721.29    262.32 o 
   8   3   4     1036.26      957.29     50.61 o 
   9   3   4    11613.77     9940.10    338.50 o 
  10   3   4    24076.18    22810.33    670.51 o 
  11   3   4    22791.48    21124.95   1183.90 o 
  12   3   4    16315.58    15952.67    544.44 o 
 -11   4   4      642.50      689.54     74.23 o 
 -10   4   4     3865.45     3782.85    132.69 o 
  -9   4   4     1568.15     1656.45     73.91 o 
  -8   4   4    13441.83    14141.27    290.56 o 
  -7   4   4     1257.35     1354.24     61.25 o 
  -6   4   4    23226.21    24488.12    473.73 o 
  -5   4   4     2292.98     2346.77     71.53 o 
  -4   4   4    32110.06    32390.08    666.74 o 
  -3   4   4     2016.52     1949.14     57.06 o 
  -2   4   4      105.56      189.34     13.16 o 
  -1   4   4      332.96      289.26     21.15 o 
   0   4   4   157753.33   157258.52   2840.56 o 
   1   4   4     6533.00     6381.87    166.88 o 
   2   4   4    83028.77    82844.03   1268.73 o 
   3   4   4     7356.47     7347.02    111.52 o 
   4   4   4    53821.88    53303.30    917.99 o 
   5   4   4     8181.13     8379.01    178.30 o 
   6   4   4      457.37      511.91     32.58 o 
   7   4   4    11935.72    11133.67    244.84 o 
   8   4   4    46238.43    43384.98   1086.89 o 
   9   4   4     4052.00     3662.45    112.59 o 
  10   4   4     4953.09     4621.52    190.86 o 
  11   4   4       23.05       14.33     50.66 o 
 -11   5   4     4402.20     4410.15    168.00 o 
 -10   5   4     8079.87     8364.51    263.04 o 
  -9   5   4    11374.64    11559.11    246.22 o 
  -8   5   4     8919.63     8813.23    263.87 o 
  -7   5   4    11819.01    12430.04    257.54 o 
  -6   5   4    42044.98    42581.09    871.33 o 
  -5   5   4    24014.70    24291.56    507.49 o 
  -4   5   4      210.82      256.64     28.33 o 
  -3   5   4    38262.05    38852.34    719.54 o 
  -2   5   4     5333.09     5398.92    129.71 o 
  -1   5   4    48806.56    48667.28    893.44 o 
   0   5   4    14354.64    14198.21    249.12 o 
   1   5   4    28964.45    28773.39    527.72 o 
   2   5   4      283.31      325.84     18.54 o 
   3   5   4     4547.46     4389.01     77.42 o 
   4   5   4     2118.74     2143.10     44.56 o 
   5   5   4    61526.11    60707.22   1201.42 o 
   6   5   4     7932.84     7929.47    192.97 o 
   7   5   4    30193.52    30247.95    616.59 o 
   8   5   4     1410.87     1334.52     67.67 o 
   9   5   4     2366.00     2213.07     86.00 o 
  10   5   4     4591.43     4572.92    181.35 o 
  11   5   4     5641.57     5296.48    249.77 o 
 -11   6   4     1139.61     1183.83     89.50 o 
 -10   6   4      660.02      690.16     65.90 o 
  -9   6   4     2705.67     2804.18     99.03 o 
  -8   6   4      148.72      116.84     36.05 o 
  -7   6   4    12579.33    11759.12    392.53 o 
  -6   6   4    16504.44    16262.12    378.20 o 
  -5   6   4    32676.08    33027.95    654.70 o 
  -4   6   4    18561.89    17364.83    370.82 o 
  -3   6   4    52583.59    51651.72   2486.38 o 
  -2   6   4    12845.31    12764.72    260.87 o 
  -1   6   4     5864.83     5694.77    109.51 o 
   0   6   4     8677.51     9013.04    163.13 o 
   1   6   4    19922.23    20550.69    357.26 o 
   2   6   4      302.26      281.46     14.71 o 
   3   6   4    13850.20    13812.42    222.59 o 
   4   6   4    13843.54    14067.81    227.44 o 
   5   6   4     5283.12     5255.81     95.32 o 
   6   6   4     4021.02     4092.57     97.48 o 
   7   6   4    51423.35    53388.18   1176.20 o 
   8   6   4     4583.98     4376.80    122.69 o 
   9   6   4    46692.72    46232.45    942.44 o 
  10   6   4     6823.58     6455.36    222.76 o 
  11   6   4       57.72       41.47     66.78 o 
 -11   7   4     7843.04     7547.55    293.30 o 
 -10   7   4     1115.78     1086.56     75.77 o 
  -9   7   4     1069.45     1140.66     64.31 o 
  -8   7   4     2684.97     2661.80    104.05 o 
  -7   7   4     7104.75     7200.00    267.28 o 
  -6   7   4     8050.57     7615.14    172.41 o 
  -5   7   4     4035.85     3958.00    150.42 o 
  -4   7   4    17016.07    16643.91    510.11 o 
  -3   7   4     7654.91     7482.35    211.54 o 
  -2   7   4    40004.01    39152.29    722.82 o 
  -1   7   4     6566.26     6431.27    137.24 o 
   0   7   4    24106.80    24429.09    426.24 o 
   1   7   4    14619.58    15110.82    267.09 o 
   2   7   4    24292.14    25310.51    416.64 o 
   3   7   4     2898.17     2947.72     66.46 o 
   4   7   4    26449.20    27288.73    512.40 o 
   5   7   4      772.05      828.92     28.01 o 
   6   7   4    65177.87    66799.99   1163.14 o 
   7   7   4      474.50      454.69     42.96 o 
   8   7   4     1086.44     1112.14     58.25 o 
   9   7   4     2754.79     2536.38    110.57 o 
  10   7   4     9079.16     9002.07    337.11 o 
  11   7   4       42.65       18.30     68.16 o 
 -10   8   4    51616.85    48982.30   1452.50 o 
  -9   8   4      811.61      733.90     59.07 o 
  -8   8   4    10483.19    10085.15    338.84 o 
  -7   8   4     1827.28     1739.35     68.96 o 
  -6   8   4      108.23      149.70     33.34 o 
  -5   8   4     5522.99     5662.94    145.97 o 
  -4   8   4    89527.13    90730.61   1811.98 o 
  -3   8   4       94.85      128.84     18.00 o 
  -2   8   4    33060.65    32947.01    612.17 o 
  -1   8   4    14290.85    13916.96    265.97 o 
   0   8   4     8194.58     7674.00    213.52 o 
   1   8   4    20688.27    20477.66    416.16 o 
   2   8   4     7483.64     7627.69    134.35 o 
   3   8   4    36726.34    37911.27    590.56 o 
   4   8   4     2761.45     2827.64     75.31 o 
   5   8   4     2720.60     2693.78     57.84 o 
   6   8   4       26.65       80.51     26.54 o 
   7   8   4      279.00      283.53     43.83 o 
   8   8   4     1651.59     1802.67     89.41 o 
   9   8   4     8104.49     8150.73    334.06 o 
  10   8   4     4054.63     4241.59    180.12 o 
 -10   9   4     3390.23     3242.42    146.66 o 
  -9   9   4     4455.89     4109.04    141.65 o 
  -8   9   4     1704.88     1660.28    121.10 o 
  -7   9   4    61492.84    60406.69   1228.80 o 
  -6   9   4     2850.97     2708.06    133.66 o 
  -5   9   4     9796.04     9729.19    245.52 o 
  -4   9   4      707.53      692.36     39.19 o 
  -3   9   4     4820.13     4764.75    101.86 o 
  -2   9   4      690.53      673.05     33.51 o 
  -1   9   4    38031.91    36422.84    631.28 o 
   0   9   4      293.88      322.19     20.93 o 
   1   9   4    15212.10    14993.52    271.16 o 
   2   9   4      621.10      633.34     29.76 o 
   3   9   4      237.44      260.92     19.82 o 
   4   9   4     9875.59     9702.53    235.57 o 
   5   9   4      838.00      877.76     39.89 o 
   6   9   4     1906.74     1804.61     74.30 o 
   7   9   4     1930.03     1912.20     99.37 o 
   8   9   4      233.06      242.92     51.52 o 
   9   9   4    12216.19    12753.70    602.11 o 
  10   9   4     7344.73     7656.92    269.67 o 
 -10  10   4     9428.36     9192.23    397.07 o 
  -9  10   4     9455.50     9304.25    327.10 o 
  -8  10   4      483.22      492.22     55.97 o 
  -7  10   4     9083.93     8835.94    222.29 o 
  -6  10   4     1908.06     1834.01     79.41 o 
  -5  10   4     5849.26     5932.87    154.91 o 
  -4  10   4     5360.08     5047.31    132.41 o 
  -3  10   4     1395.54     1386.99     51.05 o 
  -2  10   4       28.87       97.10     18.65 o 
  -1  10   4     1118.16     1089.02     40.92 o 
   0  10   4     1070.70     1001.78     37.05 o 
   1  10   4    57249.54    55588.63   1024.70 o 
   2  10   4     2498.18     2466.06     71.37 o 
   3  10   4    10086.81    10077.81    191.20 o 
   4  10   4       48.99       92.29     19.03 o 
   5  10   4     1340.03     1333.44     61.81 o 
   6  10   4     4382.01     4524.74    136.92 o 
   7  10   4     4925.04     5262.09    167.62 o 
   8  10   4     1556.80     2153.12    296.37 o 
   9  10   4     2999.99     3115.38    151.05 o 
  10  10   4      564.08      637.23     88.33 o 
  -9  11   4    12946.38    12512.00    502.43 o 
  -8  11   4    23909.13    23230.84    549.85 o 
  -7  11   4     8223.60     8113.59    248.41 o 
  -6  11   4     9113.23     8965.28    238.32 o 
  -5  11   4     6143.80     5847.43    154.39 o 
  -4  11   4    13544.21    13207.43    427.17 o 
  -3  11   4      572.28      528.89     42.64 o 
  -2  11   4    28641.64    27494.78    566.10 o 
  -1  11   4     3564.09     3372.73     92.35 o 
   0  11   4    11540.46    11044.10    220.93 o 
   1  11   4     6187.34     6050.10    130.64 o 
   2  11   4    10846.47    10818.45    218.67 o 
   3  11   4      117.53      115.76     19.16 o 
   4  11   4    16285.44    16303.39    301.05 o 
   5  11   4      286.62      318.90     33.50 o 
   6  11   4      927.11     1013.24     61.11 o 
   7  11   4     1113.42     1227.25     77.93 o 
   8  11   4     2799.85     2906.54    160.19 o 
   9  11   4     1304.71     1456.75    108.15 o 
  -9  12   4    12927.48    12750.10    501.63 o 
  -8  12   4     1358.88     1256.40     89.10 o 
  -7  12   4      285.05      329.86     65.44 o 
  -6  12   4    10183.57    10161.60    298.02 o 
  -5  12   4     9215.55     9133.50    271.48 o 
  -4  12   4    20329.32    20330.81    540.79 o 
  -3  12   4    24192.05    23702.70    618.39 o 
  -2  12   4     3606.40     3358.10    110.97 o 
  -1  12   4    42844.76    41687.00    845.55 o 
   0  12   4    14451.31    13441.02    291.83 o 
   1  12   4      206.07      252.72     31.95 o 
   2  12   4     9547.98     9354.03    213.90 o 
   3  12   4     2513.36     2381.26     70.43 o 
   4  12   4     5417.38     5275.19    107.40 o 
   5  12   4     2135.53     2139.88     60.81 o 
   6  12   4     8027.47     8482.68    208.39 o 
   7  12   4     2011.52     2197.70    104.55 o 
   8  12   4    14632.43    16198.36    507.89 o 
  -8  13   4      817.74      871.36     81.60 o 
  -7  13   4     1003.39      986.45     78.47 o 
  -6  13   4      991.30      868.50     73.99 o 
  -5  13   4       75.06       71.70     49.86 o 
  -4  13   4     9119.09     9200.54    274.63 o 
  -3  13   4    29951.95    30271.42    780.74 o 
  -2  13   4     1488.36     1445.95     80.18 o 
  -1  13   4    14000.18    13287.35    322.54 o 
   0  13   4     1624.93     1587.58     71.04 o 
   1  13   4     3730.07     3469.58    112.97 o 
   2  13   4     3960.64     3882.41    110.47 o 
   3  13   4    35535.80    34738.87    717.01 o 
   4  13   4     1107.43     1113.09     66.52 o 
   5  13   4    38515.53    41596.00   1182.88 o 
   6  13   4    16285.32    19255.96   1367.05 o 
   7  13   4    12146.38    13697.08    318.31 o 
   8  13   4      836.27      749.88     92.68 o 
  -7  14   4     3982.19     4077.29    198.45 o 
  -6  14   4     3772.01     3903.54    155.76 o 
  -5  14   4    18243.95    18352.80    500.54 o 
  -4  14   4      901.12      952.62     74.35 o 
  -3  14   4    46045.12    46787.49   1182.51 o 
  -2  14   4       49.78       77.47     45.46 o 
  -1  14   4      505.59      497.45     48.64 o 
   0  14   4    17765.01    16884.89    403.45 o 
   1  14   4      507.37      559.35     50.12 o 
   2  14   4    22925.16    22173.96    519.17 o 
   3  14   4    13548.00    13027.58    324.31 o 
   4  14   4     2605.76     2732.68    122.50 o 
   5  14   4       32.45       44.54     42.97 o 
   6  14   4      564.56      680.93    137.07 o 
   7  14   4     4113.60     4426.93    399.98 o 
  -6  15   4    36014.26    37026.89    956.03 o 
  -5  15   4     2828.59     2749.11    143.87 o 
  -4  15   4      345.90      363.23     63.98 o 
  -3  15   4       43.10       85.30     49.34 o 
  -2  15   4    18950.42    18892.57    512.27 o 
  -1  15   4       25.76       68.94     44.93 o 
   0  15   4    24106.79    23211.28    544.03 o 
   1  15   4      136.42      141.62     43.68 o 
   2  15   4      109.48      179.85     44.36 o 
   3  15   4      749.40      784.60     62.32 o 
   4  15   4     4036.50     3945.38    136.40 o 
   5  15   4     1558.87     1669.11    104.83 o 
   6  15   4    27474.17    31228.28    946.55 o 
  -5  16   4     3833.15     3892.04    160.75 o 
  -4  16   4     3795.03     3842.02    156.91 o 
  -3  16   4     6980.05     6677.06    223.35 o 
  -2  16   4     1303.14     1351.28     87.43 o 
  -1  16   4    22132.80    22320.38    598.27 o 
   0  16   4    15118.07    14892.28    417.59 o 
   1  16   4     9204.60     8592.71    236.01 o 
   2  16   4     7357.98     7067.35    205.23 o 
   3  16   4    35148.39    35182.01    812.10 o 
   4  16   4     4826.55     4712.31    159.51 o 
   5  16   4       41.40      135.87     71.09 o 
  -3  17   4      746.61      669.93     78.82 o 
  -2  17   4      403.16      452.05     68.33 o 
  -1  17   4    17309.01    17241.90    481.40 o 
   0  17   4     1051.88     1157.76     86.01 o 
   1  17   4     2987.70     2920.50    118.80 o 
   2  17   4    14400.48    14444.53    370.06 o 
   3  17   4     1261.64     1355.08     86.52 o 
 -11   0   5     6582.90     6567.40    302.57 o 
  -9   0   5     2387.79     2567.86    165.89 o 
  -7   0   5    66628.29    69047.81   1970.30 o 
  -5   0   5    50767.61    53586.13   1554.51 o 
  -3   0   5       60.83       77.80     21.62 o 
  -1   0   5    92329.05    96998.20   2338.29 o 
   3   0   5    60599.98    58884.01   1177.81 o 
   5   0   5   103290.29    94969.76   3024.70 o 
   7   0   5      173.60      184.72     40.91 o 
   9   0   5    12100.40    10907.03    353.37 o 
  11   0   5    19515.02    17358.51   1138.77 o 
 -11   1   5     9811.73     9639.51    285.44 o 
 -10   1   5    12932.85    13226.21    298.80 o 
  -9   1   5      133.85      232.72     39.04 o 
  -8   1   5    10030.94    10119.05    235.92 o 
  -7   1   5    15917.68    15191.49    590.76 o 
  -6   1   5    10067.82    10356.34    277.19 o 
  -5   1   5   106232.39   111792.77   2759.26 o 
  -4   1   5    31158.82    31127.40    546.71 o 
  -3   1   5    19084.28    20047.22    355.08 o 
  -2   1   5    18644.22    18719.48    329.52 o 
  -1   1   5     3532.83     3929.84     77.11 o 
   0   1   5    11028.19    11298.44    214.53 o 
   1   1   5    59125.34    59892.71   1088.04 o 
   2   1   5    96041.90    93613.46   1693.57 o 
   3   1   5    20685.38    20525.29    297.09 o 
   4   1   5     1397.95     1391.94     29.00 o 
   5   1   5     4696.72     4669.67    108.71 o 
   6   1   5    24432.69    23713.78    481.79 o 
   7   1   5      877.48      782.42     42.11 o 
   8   1   5    29471.54    27960.99    574.67 o 
   9   1   5     1155.37     1144.58     59.85 o 
  10   1   5      776.21      756.40     58.67 o 
  11   1   5     1940.48     1789.60     89.02 o 
 -11   2   5     6815.53     6733.27    218.05 o 
 -10   2   5    16649.84    16657.80    366.27 o 
  -9   2   5       28.96      142.32     37.80 o 
  -8   2   5    32400.25    30631.84   1605.18 o 
  -7   2   5     6206.76     6343.85    146.44 o 
  -6   2   5    12844.73    13198.40    268.86 o 
  -5   2   5    30864.62    32593.06    730.22 o 
  -4   2   5    18426.73    19064.83    402.07 o 
  -3   2   5    23726.27    25258.47    443.38 o 
  -2   2   5   135861.20   137936.98   2497.66 o 
  -1   2   5    86041.41    88535.55   1724.80 o 
   0   2   5    61539.36    63339.29   1152.09 o 
   1   2   5    12292.19    12332.82    665.99 o 
   2   2   5      100.76      164.45     12.31 o 
   3   2   5    18215.02    18672.82    270.81 o 
   4   2   5    54067.50    53828.45    873.77 o 
   5   2   5    25175.71    24475.85    407.75 o 
   6   2   5     9448.96     8947.59    196.38 o 
   7   2   5     7160.69     6807.69    160.52 o 
   8   2   5       57.42       87.07     30.58 o 
   9   2   5     7782.49     7193.87    179.48 o 
  10   2   5    11389.50    10193.46    245.36 o 
  11   2   5     9192.92     7974.38    319.59 o 
 -11   3   5    11621.05    11696.34    336.26 o 
 -10   3   5     3729.59     3714.44    135.47 o 
  -9   3   5    10205.76    10170.72    283.35 o 
  -8   3   5     6073.83     5972.05    229.21 o 
  -7   3   5     6258.95     6605.67    151.92 o 
  -6   3   5     1997.62     2252.55     72.50 o 
  -5   3   5     5523.45     5692.29    132.39 o 
  -4   3   5      318.62      352.28     29.47 o 
  -3   3   5     1790.70     1966.96     53.78 o 
  -2   3   5     4653.53     4951.97     97.08 o 
  -1   3   5    28173.91    29951.26    553.07 o 
   0   3   5     7419.70     7342.59    144.48 o 
   1   3   5    31299.29    30208.15    655.73 o 
   2   3   5    17140.99    16894.23    294.96 o 
   3   3   5     4457.98     4599.47     80.44 o 
   4   3   5       84.43       92.55     11.75 o 
   5   3   5    16168.36    15958.52    270.18 o 
   6   3   5    41787.34    40976.20    887.19 o 
   7   3   5    32214.62    31344.51    634.08 o 
   8   3   5     1726.30     1527.26     62.81 o 
   9   3   5    12169.74    10985.86    253.87 o 
  10   3   5       91.47       57.05     40.17 o 
  11   3   5       97.54      102.53     42.75 o 
 -11   4   5      954.12      960.74     80.69 o 
 -10   4   5       53.85      108.16     41.30 o 
  -9   4   5    18892.43    19220.88    489.14 o 
  -8   4   5      763.00      825.36     51.35 o 
  -7   4   5     2491.78     2446.49     84.72 o 
  -6   4   5      407.76      438.16     37.50 o 
  -5   4   5    19855.32    20564.73    477.84 o 
  -4   4   5      830.61      776.64     43.17 o 
  -3   4   5    82716.89    83575.80   1639.83 o 
  -2   4   5     6582.70     6333.96    121.95 o 
  -1   4   5    19629.09    20126.36    376.85 o 
   0   4   5     9241.36     9387.32    500.90 o 
   1   4   5    20383.84    17107.91    830.91 o 
   2   4   5    13283.09    13215.74    233.51 o 
   3   4   5    15370.59    15474.32    246.07 o 
   4   4   5    14050.92    13512.62    305.08 o 
   5   4   5     8639.14     7171.98    445.10 o 
   6   4   5      298.81      333.19     34.13 o 
   7   4   5      719.05      719.87     42.01 o 
   8   4   5      597.48      626.57     44.76 o 
   9   4   5    28315.24    26559.67    555.31 o 
  10   4   5     3737.23     3489.85    126.69 o 
  11   4   5     4767.48     4332.98    298.62 o 
 -11   5   5    10055.15     9879.05    297.92 o 
 -10   5   5     3725.54     3759.06    134.74 o 
  -9   5   5    10653.23    10893.12    255.94 o 
  -8   5   5     1096.37     1210.76     56.84 o 
  -7   5   5      353.32      288.29     37.02 o 
  -6   5   5    52795.98    55907.26   1046.67 o 
  -5   5   5     2979.65     3079.79    112.89 o 
  -4   5   5    23501.68    23819.11    461.77 o 
  -3   5   5     2253.21     2209.67     54.13 o 
  -2   5   5    61506.76    62690.79   1239.47 o 
  -1   5   5       55.91       78.38     15.55 o 
   0   5   5    46005.06    47092.06    860.61 o 
   1   5   5    19909.16    20385.08    406.66 o 
   2   5   5     9804.67    10026.00    294.26 o 
   3   5   5     3039.71     3157.35     61.10 o 
   4   5   5    19697.77    20039.15    303.71 o 
   5   5   5      355.27      413.07     32.43 o 
   6   5   5     2262.32     2141.61     80.37 o 
   7   5   5    11887.40    11346.70    306.84 o 
   8   5   5      670.16      722.85     48.66 o 
   9   5   5     3874.29     3821.10    117.73 o 
  10   5   5        7.06       43.12     38.68 o 
  11   5   5     1006.89      996.84     79.83 o 
 -11   6   5     1765.24     1878.46    129.71 o 
 -10   6   5     1843.60     1807.05     92.00 o 
  -9   6   5    14387.44    14391.48    327.39 o 
  -8   6   5     9427.18    10011.83    234.20 o 
  -7   6   5      848.79      836.10     49.37 o 
  -6   6   5    12588.62    12313.87    283.15 o 
  -5   6   5    34954.25    34762.55    816.53 o 
  -4   6   5     4621.69     4523.45    121.90 o 
  -3   6   5      141.10      180.16     16.15 o 
  -2   6   5     5732.22     5578.37    111.21 o 
  -1   6   5     1558.20     1594.41     43.85 o 
   0   6   5     4339.35     4309.10     85.15 o 
   1   6   5      406.51      473.68     21.53 o 
   2   6   5    32242.85    33158.56    573.46 o 
   3   6   5     8533.43     8395.27    154.04 o 
   4   6   5    34445.58    34870.61    606.80 o 
   5   6   5      194.99      234.35     19.44 o 
   6   6   5     1720.74     1614.44     77.54 o 
   7   6   5     8946.90     8479.12    220.80 o 
   8   6   5     7583.34     7391.35    209.05 o 
   9   6   5      682.95      660.74     58.46 o 
  10   6   5    14091.56    13541.25    450.36 o 
  11   6   5     1436.25     1454.29    109.85 o 
 -10   7   5     4599.92     4403.70    175.48 o 
  -9   7   5       58.53       46.85     36.78 o 
  -8   7   5    25653.26    25696.69    548.30 o 
  -7   7   5      243.59      259.68     38.37 o 
  -6   7   5    14091.92    13728.46    286.76 o 
  -5   7   5     7542.14     7251.74    180.37 o 
  -4   7   5    50431.56    51054.04   1032.57 o 
  -3   7   5     5452.68     5217.18    130.39 o 
  -2   7   5     4091.87     3803.90     88.82 o 
  -1   7   5    12273.66    12084.23    220.48 o 
   0   7   5      585.56      563.27     23.51 o 
   1   7   5     7898.31     7895.93    146.77 o 
   2   7   5    74056.23    76074.27   1382.58 o 
   3   7   5      141.63      188.78     15.79 o 
   4   7   5     3828.89     3765.15     72.76 o 
   5   7   5    12057.96    12505.48    225.82 o 
   6   7   5      132.62      180.90     28.08 o 
   7   7   5    11469.76    11102.50    215.28 o 
   8   7   5     6160.45     5977.98    135.51 o 
   9   7   5      210.21      241.95     51.46 o 
  10   7   5        3.25      -16.33     59.58 o 
 -10   8   5     2083.88     2049.55    170.97 o 
  -9   8   5    23587.08    22974.64    717.88 o 
  -8   8   5     3807.62     3640.67    115.28 o 
  -7   8   5    54810.56    52936.81   1181.68 o 
  -6   8   5     1214.79     1170.99     63.90 o 
  -5   8   5     3607.65     3405.39    121.69 o 
  -4   8   5       22.86       27.27     24.99 o 
  -3   8   5    27760.76    27633.86    567.57 o 
  -2   8   5    10706.56    10461.87    206.57 o 
  -1   8   5    93683.94    91504.77   1670.67 o 
   0   8   5    17152.78    17719.05    316.26 o 
   1   8   5      168.38      208.97     19.21 o 
   2   8   5     2521.97     2592.82     64.68 o 
   3   8   5    12012.06    12326.87    229.59 o 
   4   8   5     8941.29     9239.85    157.26 o 
   5   8   5    59092.01    61533.20   1069.18 o 
   6   8   5      294.81      310.96     33.11 o 
   7   8   5     4666.65     4501.15    142.80 o 
   8   8   5     3706.11     3647.59    149.05 o 
   9   8   5      125.38      233.39     55.70 o 
  10   8   5     5038.94     5232.24    202.75 o 
 -10   9   5    18463.49    17573.80    584.74 o 
  -9   9   5       17.55      -19.07     49.77 o 
  -8   9   5      105.70      161.40     50.27 o 
  -7   9   5     7805.35     7338.93    315.07 o 
  -6   9   5     9628.60     9325.22    314.26 o 
  -5   9   5     3093.36     3010.30    184.81 o 
  -4   9   5    30175.65    30111.00    686.52 o 
  -3   9   5     2756.90     2727.09    115.25 o 
  -2   9   5     9704.85     9695.14    194.76 o 
  -1   9   5     4959.64     4814.00    136.68 o 
   0   9   5     7655.00     7383.99    144.25 o 
   1   9   5     5901.86     5784.81    162.10 o 
   2   9   5    95054.55    93653.56   1843.91 o 
   3   9   5     1383.07     1467.87     45.48 o 
   4   9   5     6042.62     6116.93    127.83 o 
   5   9   5     3788.98     3976.86     92.65 o 
   6   9   5     8773.47     8886.91    234.95 o 
   7   9   5     7326.34     7778.30    217.39 o 
   9   9   5       28.18      120.76     63.68 o 
  10   9   5     2270.43     2352.73    134.63 o 
  -9  10   5      321.50      295.66     62.06 o 
  -8  10   5    10240.53     9499.33    415.13 o 
  -7  10   5       55.68      -25.82     43.60 o 
  -6  10   5      447.95      444.58     53.51 o 
  -5  10   5     4457.28     4049.94    175.99 o 
  -4  10   5    38893.81    39358.98    997.99 o 
  -3  10   5     8309.25     8444.43    260.00 o 
  -2  10   5    45090.62    44906.60    900.09 o 
  -1  10   5     4862.22     4680.29    113.91 o 
   0  10   5    40328.82    39389.11    788.92 o 
   1  10   5     5634.24     5539.00    120.44 o 
   2  10   5     2297.03     2233.85     67.41 o 
   3  10   5     5032.87     4785.40    110.62 o 
   4  10   5    12336.14    12341.87    248.82 o 
   5  10   5    21082.68    21717.26    398.05 o 
   6  10   5     2019.58     2029.98     64.02 o 
   7  10   5     6421.70     6758.47    279.79 o 
   8  10   5     7279.90     7543.16    223.93 o 
   9  10   5      321.80      408.96     75.84 o 
  -9  11   5     3400.94     3235.98    139.16 o 
  -8  11   5     8694.20     7988.08    395.03 o 
  -7  11   5    25317.92    24677.51    649.09 o 
  -6  11   5     2576.15     2492.92    140.11 o 
  -5  11   5    37973.73    38737.18    988.65 o 
  -4  11   5       48.11       51.58     37.73 o 
  -3  11   5    17901.60    17578.58    470.80 o 
  -2  11   5     6342.89     6209.02    189.98 o 
  -1  11   5    16012.77    15530.54    363.53 o 
   0  11   5      755.28      741.42     38.25 o 
   1  11   5    31868.91    31024.17    628.74 o 
   2  11   5       30.86       44.64     23.50 o 
   3  11   5    38339.82    38043.11    938.19 o 
   4  11   5     3961.41     4036.72     88.20 o 
   5  11   5     1760.72     1734.67     58.91 o 
   6  11   5     3473.58     3627.49     93.56 o 
   7  11   5    18009.49    20219.53    451.00 o 
   8  11   5        2.60       14.30     96.88 o 
   9  11   5     3945.01     4255.83    206.30 o 
  -8  12   5    12581.21    12163.91    352.07 o 
  -7  12   5     2738.37     2530.90    121.75 o 
  -6  12   5    13216.67    12887.62    368.68 o 
  -5  12   5     5426.94     5276.04    182.84 o 
  -4  12   5    11408.50    11121.55    323.58 o 
  -3  12   5    16298.25    16047.88    437.51 o 
  -2  12   5     7674.81     7250.62    218.98 o 
  -1  12   5     1306.88     1269.56     60.93 o 
   0  12   5    10642.97     9694.31    241.61 o 
   1  12   5      141.04      137.90     34.27 o 
   2  12   5     3872.89     3496.41    109.82 o 
   3  12   5    14071.68    13872.32    327.43 o 
   4  12   5    37308.76    37918.87    770.42 o 
   5  12   5     3918.58     3847.32    108.38 o 
   6  12   5    19190.34    19998.47    398.92 o 
   7  12   5       81.98      125.41     34.76 o 
   8  12   5     4064.24     5237.67    228.83 o 
  -7  13   5     2122.55     2194.67    114.17 o 
  -6  13   5    21158.95    20755.63    560.98 o 
  -5  13   5       13.28       63.68     52.40 o 
  -4  13   5      336.89      405.58     59.19 o 
  -3  13   5     1124.86      955.37     73.03 o 
  -2  13   5     5440.14     5142.16    172.30 o 
  -1  13   5      135.63      116.84     44.19 o 
   0  13   5    22347.85    20984.87    486.78 o 
   1  13   5     3749.91     3373.36    109.52 o 
   2  13   5     1577.05     1560.43     72.50 o 
   3  13   5     1280.31     1246.69     65.14 o 
   4  13   5      218.44      369.71     78.45 o 
   5  13   5      116.10      125.56     50.57 o 
   6  13   5    11603.15    12573.97    525.49 o 
   7  13   5      693.18      755.24     61.36 o 
  -7  14   5      123.71      177.06     68.70 o 
  -6  14   5    16363.84    16237.16    456.66 o 
  -5  14   5      741.26      821.99     76.22 o 
  -4  14   5     1577.61     1532.96     92.93 o 
  -3  14   5     9133.62     9191.00    279.74 o 
  -2  14   5     3729.26     3585.67    140.42 o 
  -1  14   5      805.54      745.66     64.48 o 
   0  14   5     1483.92     1423.00     70.64 o 
   1  14   5     1143.80     1123.12     65.59 o 
   2  14   5     5077.89     4748.95    143.87 o 
   3  14   5     5424.98     5223.61    156.93 o 
   4  14   5     9588.00     9406.84    280.22 o 
   5  14   5      237.65      346.96     60.48 o 
   6  14   5     5320.43     6036.43    317.93 o 
  -5  15   5    11990.54    11959.50    356.68 o 
  -4  15   5      129.18      135.40     58.20 o 
  -3  15   5     9523.57     9732.83    297.37 o 
  -2  15   5       88.91       62.78     51.06 o 
  -1  15   5     2636.31     2621.63    120.70 o 
   0  15   5      143.54      213.76     53.91 o 
   1  15   5     9515.43     8859.19    234.98 o 
   2  15   5      469.58      492.09     53.55 o 
   3  15   5     2465.97     2377.66    100.97 o 
   4  15   5     1471.24     1594.49    112.35 o 
   5  15   5     2077.45     2110.17    116.53 o 
  -4  16   5      554.79      495.50     75.15 o 
  -3  16   5    11384.39    11531.17    346.32 o 
  -2  16   5     6273.23     6029.49    208.06 o 
  -1  16   5     7065.89     6622.83    219.53 o 
   0  16   5     1092.86     1132.94     82.02 o 
   1  16   5     1471.49     1368.77     79.65 o 
   2  16   5     2276.77     2354.53    101.78 o 
   3  16   5      396.99      437.90     58.46 o 
   4  16   5       31.69      110.03     49.19 o 
  -2  17   5      369.39      457.72     73.48 o 
  -1  17   5     1153.33     1238.83     92.05 o 
   0  17   5    10533.81    10185.16    312.08 o 
   1  17   5      393.15      410.17     66.89 o 
   2  17   5    14480.54    14192.80    408.80 o 
 -10   0   6     3378.51     3501.07    155.58 o 
  -6   0   6      130.62      226.66     53.72 o 
  -4   0   6     2835.38     2939.94    101.66 o 
  -2   0   6    34503.57    36066.05    884.53 o 
   0   0   6    24640.64    26327.77    767.76 o 
   2   0   6     2469.48     2294.02     73.41 o 
   4   0   6    12404.52    11768.54    245.65 o 
   6   0   6     1292.57     1239.08     51.79 o 
   8   0   6       52.57       90.85     42.57 o 
  10   0   6    44989.25    42508.67   1233.23 o 
 -11   1   6     1525.81     1545.69     92.47 o 
 -10   1   6    20690.88    20573.67    443.19 o 
  -9   1   6     1124.11     1094.38     66.14 o 
  -8   1   6    45024.38    46348.20    948.98 o 
  -7   1   6     1057.20     1134.06     63.88 o 
  -6   1   6      974.20      979.47     48.96 o 
  -5   1   6      508.39      633.73     38.38 o 
  -4   1   6    17937.56    18218.81    328.49 o 
  -3   1   6     8215.78     8362.47    157.92 o 
  -2   1   6    32134.88    34197.32    592.15 o 
  -1   1   6        0.18       41.58     11.51 o 
   0   1   6     5524.31     5370.60    108.07 o 
   1   1   6     7200.36     7059.51    190.07 o 
   2   1   6    29408.69    29181.12    536.96 o 
   3   1   6     2282.96     2220.79     50.40 o 
   4   1   6     8436.93     8358.94    126.62 o 
   5   1   6     4004.28     3963.69     74.92 o 
   6   1   6     7891.12     7542.76    131.95 o 
   7   1   6    26811.80    26329.38    590.29 o 
   8   1   6    11639.65    11151.28    249.37 o 
   9   1   6     7865.57     7406.79    183.31 o 
  10   1   6    15164.91    14369.78    326.96 o 
  11   1   6      949.47      949.69     70.71 o 
 -11   2   6    12706.62    12403.70    351.11 o 
 -10   2   6      578.85      575.23     56.89 o 
  -9   2   6     2051.45     2041.39     80.13 o 
  -8   2   6      194.98      238.64     39.98 o 
  -7   2   6    29540.19    30810.09    731.40 o 
  -6   2   6     4431.16     4624.65    126.01 o 
  -5   2   6    43892.75    44851.50    910.38 o 
  -4   2   6     3345.53     3560.40     81.73 o 
  -3   2   6     5319.09     5637.59    121.83 o 
  -2   2   6     1826.90     1832.38     46.12 o 
  -1   2   6    45558.20    45322.89    891.47 o 
   0   2   6     3965.01     3846.82     84.06 o 
   1   2   6    37593.99    38364.63   1972.30 o 
   2   2   6     6934.56     6932.20    130.58 o 
   3   2   6     7495.70     7352.97    142.04 o 
   4   2   6     4104.46     4116.91     69.44 o 
   5   2   6    48692.18    47881.98    749.57 o 
   6   2   6     4386.40     4451.20     85.49 o 
   7   2   6    19200.17    18516.68    364.59 o 
   8   2   6     5654.77     5271.42    136.45 o 
   9   2   6     2249.73     2074.40     80.58 o 
  10   2   6     1220.46     1070.17     65.84 o 
  11   2   6     4010.43     3562.94    125.65 o 
 -11   3   6     2066.83     2062.77    127.56 o 
 -10   3   6     4624.78     4459.21    130.21 o 
  -9   3   6     5350.65     5299.50    146.11 o 
  -8   3   6      106.05      244.79     64.44 o 
  -7   3   6      590.92      697.11     70.22 o 
  -6   3   6       19.68      106.28     38.05 o 
  -5   3   6    12015.38    12091.82    271.72 o 
  -4   3   6    26235.05    27911.63    527.02 o 
  -3   3   6    13411.72    12585.84    442.21 o 
  -2   3   6     8598.85     8351.45    166.63 o 
  -1   3   6     7955.31     7853.90    157.52 o 
   0   3   6      932.00      921.23     31.89 o 
   1   3   6      207.67      168.34     11.77 o 
   2   3   6     9582.58     9564.22    173.34 o 
   3   3   6    44450.79    44581.10    967.00 o 
   4   3   6    14540.14    14666.10    239.61 o 
   5   3   6     1779.97     1761.17     40.12 o 
   6   3   6      148.64      190.04     19.34 o 
   7   3   6      623.40      550.00     32.15 o 
   8   3   6     6647.13     6454.53    178.63 o 
   9   3   6     4018.62     3827.17    115.35 o 
  10   3   6     1771.35     1653.19     79.49 o 
  11   3   6       35.50       30.61     47.68 o 
 -11   4   6      366.61      349.62     77.87 o 
 -10   4   6     1792.41     1770.88     79.92 o 
  -9   4   6     7910.37     7819.94    195.89 o 
  -8   4   6    43997.95    46336.57    950.80 o 
  -7   4   6     2819.06     2775.02     85.54 o 
  -6   4   6    84371.47    89487.27   1785.64 o 
  -5   4   6     9319.65     9471.78    203.77 o 
  -4   4   6    19825.35    20165.04    428.88 o 
  -3   4   6     2242.64     2207.66     56.48 o 
  -2   4   6     1800.05     1752.46     49.70 o 
  -1   4   6      532.62      520.63     31.21 o 
   0   4   6    84906.94    87300.88   1587.69 o 
   1   4   6      558.42      600.90     34.59 o 
   2   4   6     7660.89     7369.26    174.34 o 
   3   4   6     1782.11     1764.07     42.38 o 
   4   4   6    10960.75    10840.42    190.33 o 
   5   4   6       17.05       61.05     14.07 o 
   6   4   6    36760.29    36911.21    584.31 o 
   7   4   6     1082.30     1043.07     41.99 o 
   8   4   6    19169.26    18365.30    342.89 o 
   9   4   6     5022.67     4728.84    151.35 o 
  10   4   6     2384.58     2278.12     93.88 o 
  11   4   6     7646.73     7153.12    212.04 o 
 -11   5   6    35112.49    35668.02   1731.33 o 
 -10   5   6     4058.71     3831.48    137.47 o 
  -9   5   6    59589.76    61281.08   1368.32 o 
  -8   5   6     4214.84     4124.30    123.24 o 
  -7   5   6    12308.54    12503.77    261.61 o 
  -6   5   6    11197.10    11214.11    238.29 o 
  -5   5   6    12389.55    12136.11    322.57 o 
  -4   5   6    17691.74    18032.81    360.57 o 
  -3   5   6    67000.95    65084.55   1118.85 o 
  -2   5   6    40497.38    41268.02    765.07 o 
  -1   5   6    35445.50    36572.55    731.25 o 
   0   5   6       13.37       42.28     14.96 o 
   1   5   6       47.62       47.79     12.73 o 
   2   5   6     6260.93     6141.52    124.20 o 
   3   5   6    86671.14    85966.36   1463.43 o 
   4   5   6    31698.56    32386.32    508.67 o 
   5   5   6    19086.51    18948.01    341.25 o 
   6   5   6     3814.97     3578.39     74.09 o 
   7   5   6      521.59      422.83     75.79 o 
   8   5   6     1171.66     1197.59     75.76 o 
   9   5   6    15039.23    14757.29    366.74 o 
  10   5   6     1834.39     1660.44     94.73 o 
 -10   6   6      888.69      931.45     73.05 o 
  -9   6   6      137.20      176.78     51.22 o 
  -8   6   6    19057.57    19623.12    425.26 o 
  -7   6   6     8529.75     8707.94    211.43 o 
  -6   6   6     5398.35     5247.61    157.56 o 
  -5   6   6     7717.09     7369.55    183.61 o 
  -4   6   6     4657.61     4547.75    124.32 o 
  -3   6   6     5015.02     4903.68    127.09 o 
  -2   6   6     9024.20     8916.18    195.71 o 
  -1   6   6    30838.87    31253.09    626.10 o 
   0   6   6    36764.61    38138.13    702.44 o 
   1   6   6   102391.51   103898.21   2022.29 o 
   2   6   6    33661.32    33955.23    893.43 o 
   3   6   6      576.23      563.11     25.92 o 
   4   6   6     5430.09     5469.42     98.62 o 
   5   6   6     5536.20     5466.93    105.67 o 
   6   6   6     5277.82     5095.60    109.70 o 
   7   6   6     7952.95     7790.23    179.44 o 
   8   6   6       57.02      109.00     36.65 o 
   9   6   6      625.71      629.35     44.08 o 
  10   6   6    10021.35     9191.24    261.60 o 
 -10   7   6    10018.03    10144.81    275.63 o 
  -9   7   6     9799.23     9824.27    265.49 o 
  -8   7   6    27086.40    27705.87    584.38 o 
  -7   7   6     1919.99     1861.39     86.95 o 
  -6   7   6     2880.45     2774.61     96.50 o 
  -5   7   6     3906.71     3642.09    111.92 o 
  -4   7   6     1797.89     1694.45     69.96 o 
  -3   7   6    12439.89    12640.21    757.57 o 
  -2   7   6    19203.22    19100.13    368.08 o 
  -1   7   6     2245.89     2196.78     60.72 o 
   0   7   6      570.44      595.33     33.44 o 
   1   7   6      142.98      192.98     20.66 o 
   2   7   6    16972.18    17504.10    356.13 o 
   3   7   6      352.50      368.99     23.83 o 
   4   7   6    16218.13    16746.77    271.54 o 
   5   7   6     2428.82     2432.21     58.92 o 
   6   7   6     2065.67     2097.70     74.28 o 
   7   7   6    18188.11    18084.60    316.95 o 
   8   7   6     6511.61     6320.98    304.62 o 
   9   7   6     2662.05     2711.26    117.13 o 
  10   7   6    14441.13    14167.09    615.90 o 
 -10   8   6     1117.48     1159.30     96.36 o 
  -9   8   6     6208.72     6159.79    209.55 o 
  -8   8   6     5068.11     4908.83    157.01 o 
  -7   8   6    10508.59    10176.50    243.53 o 
  -6   8   6    15943.47    15778.64    378.74 o 
  -5   8   6    22961.60    22892.21    492.95 o 
  -4   8   6     8490.30     8354.26    294.40 o 
  -3   8   6     1219.56     1084.15     53.04 o 
  -2   8   6    25136.75    25381.44    484.18 o 
  -1   8   6     2179.55     2168.50     62.37 o 
   0   8   6    43672.83    45046.81    830.31 o 
   1   8   6    13956.59    13828.42    319.12 o 
   2   8   6    23997.68    24014.37    531.53 o 
   3   8   6     5389.43     5409.18    139.24 o 
   4   8   6     1375.57     1472.07     41.67 o 
   5   8   6     5117.28     4913.28    112.40 o 
   6   8   6    10012.76    10757.94    243.54 o 
   7   8   6    12791.26    13128.76    315.81 o 
   8   8   6     7170.97     6605.49    244.82 o 
   9   8   6     2868.18     2914.03    123.78 o 
  10   8   6     2008.12     2118.21    127.63 o 
  -9   9   6     2921.93     2726.15    138.62 o 
  -8   9   6      179.81      185.78     55.78 o 
  -7   9   6     1481.44     1427.52     82.78 o 
  -6   9   6     6363.63     6291.42    168.97 o 
  -5   9   6    20749.03    19223.12   1029.91 o 
  -4   9   6      202.92      212.64     39.32 o 
  -3   9   6    14392.11    13153.56    589.86 o 
  -2   9   6    14752.16    14499.92    317.29 o 
  -1   9   6    18893.77    18768.62    364.90 o 
   0   9   6      217.59      275.53     26.08 o 
   1   9   6    12112.16    12575.88    257.17 o 
   2   9   6     2604.80     2569.71     79.94 o 
   3   9   6    16890.81    17094.86    356.04 o 
   4   9   6    17135.00    17042.97    309.42 o 
   5   9   6    11810.36    11852.87    240.09 o 
   6   9   6      675.50      690.10     44.46 o 
   7   9   6     1882.97     1877.41     75.55 o 
   8   9   6    20359.11    21717.78    483.82 o 
   9   9   6     8496.17     9436.50    447.03 o 
  -9  10   6     1917.87     1908.61    101.10 o 
  -8  10   6     1531.53     1372.72     85.02 o 
  -7  10   6     3351.01     3346.63    219.86 o 
  -6  10   6      439.28      491.10     61.43 o 
  -5  10   6    11682.28    11361.12    330.40 o 
  -4  10   6       45.09       98.32     37.65 o 
  -3  10   6     4845.79     4683.60    216.26 o 
  -2  10   6      841.58      860.76     48.46 o 
  -1  10   6     1310.82     1371.12     52.67 o 
   0  10   6     1609.79     1492.72     61.38 o 
   1  10   6     3001.20     2978.20     82.25 o 
   2  10   6     1124.73     1188.94     47.89 o 
   3  10   6     5482.11     5472.17    132.55 o 
   4  10   6     9643.86     9514.11    233.60 o 
   5  10   6    38408.45    39541.39    746.73 o 
   6  10   6     1881.69     1906.52     72.76 o 
   7  10   6     8302.27     8885.12    215.41 o 
   8  10   6       89.59      156.44     44.53 o 
   9  10   6      623.22      742.04     72.96 o 
  -8  11   6     2681.04     2499.87    116.22 o 
  -7  11   6      131.99       62.16     45.55 o 
  -6  11   6     4906.47     4685.06    173.28 o 
  -5  11   6    19982.66    20118.86    545.97 o 
  -4  11   6    31994.68    31744.18    822.74 o 
  -3  11   6    12737.55    13036.37    366.74 o 
  -2  11   6     6905.81     6846.83    210.80 o 
  -1  11   6    15107.43    14343.80    476.25 o 
   0  11   6      280.98      284.17     30.12 o 
   1  11   6      213.25      215.12     27.74 o 
   2  11   6    13804.21    13682.78    292.72 o 
   3  11   6    11392.95    11358.46    248.98 o 
   4  11   6     7420.16     7279.73    171.46 o 
   5  11   6    11826.77    11886.55    244.30 o 
   6  11   6      736.65      809.77     50.10 o 
   7  11   6     9750.31    10519.15    251.20 o 
   8  11   6    20700.04    23382.23    507.39 o 
  -8  12   6     9646.94     9335.43    288.54 o 
  -7  12   6     6716.94     6204.75    212.30 o 
  -6  12   6     6435.53     6184.23    211.88 o 
  -5  12   6      114.14      114.28     55.62 o 
  -4  12   6     6174.22     6187.05    312.72 o 
  -3  12   6       17.64       62.79     45.12 o 
  -2  12   6     7703.45     7661.18    233.42 o 
  -1  12   6    26947.63    26454.60    682.93 o 
   0  12   6    23838.68    23182.53    530.70 o 
   1  12   6     7824.28     7799.73    201.13 o 
   2  12   6     3999.72     3903.40    104.48 o 
   3  12   6     6093.19     5958.57    159.77 o 
   4  12   6      196.46      196.70     34.60 o 
   5  12   6      851.66      871.59     44.15 o 
   6  12   6    14447.26    15416.39    344.01 o 
   7  12   6     1504.48     1533.67     73.52 o 
   8  12   6      299.32      552.12    223.23 o 
  -7  13   6     6386.14     5971.42    211.01 o 
  -6  13   6     4407.45     4249.99    170.86 o 
  -5  13   6      122.42      183.54     59.74 o 
  -4  13   6       11.53      108.98     55.96 o 
  -3  13   6    10232.21     9916.03    298.19 o 
  -2  13   6     9591.15     9356.20    281.26 o 
  -1  13   6      258.78      261.82     51.72 o 
   0  13   6      495.20      553.46     48.60 o 
   1  13   6     2210.66     2192.93     87.33 o 
   2  13   6       38.96      103.02     36.78 o 
   3  13   6    18301.59    17814.12    470.81 o 
   4  13   6     7430.18     7422.51    203.31 o 
   5  13   6      338.66      451.76     85.96 o 
   6  13   6       21.93       96.69     86.89 o 
   7  13   6     7293.06     7828.77    200.36 o 
  -6  14   6     7057.57     7070.69    239.77 o 
  -5  14   6    16921.62    16764.03    474.85 o 
  -4  14   6     2844.88     2875.47    135.43 o 
  -3  14   6     3252.17     3147.10    136.08 o 
  -2  14   6       82.70      122.66     53.37 o 
  -1  14   6    13193.09    12873.14    365.83 o 
   0  14   6     3190.70     3101.80    128.51 o 
   1  14   6   101400.45    99128.68   2162.64 o 
   2  14   6       19.29       74.71     41.04 o 
   3  14   6     1713.20     1628.09     79.15 o 
   4  14   6     2712.29     2580.41    117.40 o 
   5  14   6       73.62      180.61     60.58 o 
  -5  15   6      742.83      738.27     84.84 o 
  -4  15   6    18060.05    18128.45    507.40 o 
  -3  15   6     1057.89     1189.89     95.74 o 
  -2  15   6    55749.36    55824.76   1410.81 o 
  -1  15   6     1432.42     1543.37     94.84 o 
   0  15   6       10.16       23.92     49.00 o 
   1  15   6       24.75       73.59     43.61 o 
   2  15   6     8352.29     7983.54    217.78 o 
   3  15   6      646.19      693.59     61.76 o 
   4  15   6    55255.76    57274.39   1425.66 o 
   5  15   6      932.99     1078.54     89.23 o 
  -3  16   6       58.45      203.21     65.42 o 
  -2  16   6        5.75       70.16     56.71 o 
  -1  16   6      593.61      687.24     74.77 o 
   0  16   6      335.99      404.38     63.20 o 
   1  16   6    16387.65    15605.51    436.56 o 
   2  16   6      707.37      678.32     61.66 o 
   3  16   6      783.46      796.78     67.39 o 
 -11   0   7    11860.82    11724.22    385.44 o 
  -9   0   7    30151.37    29603.30    879.16 o 
  -7   0   7     3848.77     3701.38    160.07 o 
  -5   0   7    31079.69    30960.99    779.82 o 
  -3   0   7    85646.80    88593.32   2144.09 o 
  -1   0   7    39169.85    42013.33   1344.25 o 
   1   0   7      516.46      461.33     59.96 o 
   3   0   7    12649.85    12321.56    313.61 o 
   5   0   7    11997.40    11809.37    277.07 o 
   7   0   7      221.56      209.00     32.94 o 
   9   0   7    32177.89    30484.83    705.42 o 
  11   0   7     3037.36     2538.83    202.71 o 
 -11   1   7     3085.57     3119.73    115.39 o 
 -10   1   7     5279.71     5297.19    146.70 o 
  -9   1   7     2656.91     2605.43    101.33 o 
  -8   1   7     7709.76     7166.10    185.15 o 
  -7   1   7    10377.03    10103.56    238.79 o 
  -6   1   7    43933.82    44639.53    918.52 o 
  -5   1   7      114.27      114.88     29.51 o 
  -4   1   7      905.58     1035.42     39.83 o 
  -3   1   7    27543.09    28629.64    501.62 o 
  -2   1   7     9219.56     9085.53    182.28 o 
  -1   1   7    50811.11    51793.13    890.25 o 
   0   1   7    62395.11    62905.02   1147.50 o 
   1   1   7    15728.87    15930.98    448.66 o 
   2   1   7     1018.70     1119.01     47.02 o 
   3   1   7     7536.23     7383.27    139.57 o 
   4   1   7      588.30      589.06     23.86 o 
   5   1   7    31859.62    31385.64    495.68 o 
   6   1   7    14691.20    14549.19    239.54 o 
   7   1   7    27887.50    27235.16    438.67 o 
   8   1   7        0.57       83.55     40.87 o 
   9   1   7     2093.51     2015.55     70.19 o 
  10   1   7      656.80      627.17     52.45 o 
  11   1   7     1548.42     1417.28     74.00 o 
 -11   2   7     4277.73     3965.87    154.13 o 
 -10   2   7    26372.88    26130.19    608.60 o 
  -9   2   7    16722.93    16396.86    362.69 o 
  -8   2   7     2534.78     2630.75    101.15 o 
  -7   2   7    11063.02    11003.97    280.48 o 
  -6   2   7    15138.69    15817.95    415.91 o 
  -5   2   7     7825.74     8149.20    179.22 o 
  -4   2   7    49461.99    52025.59   1179.28 o 
  -3   2   7    56756.44    59650.64   1096.08 o 
  -2   2   7    18396.08    18725.81    413.95 o 
  -1   2   7    17093.39    17422.06    353.54 o 
   0   2   7    21063.73    20558.20    388.40 o 
   1   2   7       61.09       88.96     12.42 o 
   2   2   7    79592.03    80622.66   1377.26 o 
   3   2   7    51808.61    51625.05    940.81 o 
   4   2   7    48893.25    48406.05    746.94 o 
   5   2   7     9509.86     9639.61    162.20 o 
   6   2   7     1088.12     1080.54     35.32 o 
   7   2   7    13045.74    12877.56    218.59 o 
   8   2   7    21015.58    20122.13    334.18 o 
   9   2   7      302.17      270.59     29.51 o 
  10   2   7     5683.63     5489.06    145.46 o 
 -10   3   7    16015.99    15837.14    389.86 o 
  -9   3   7     6227.54     6172.79    182.78 o 
  -8   3   7     5662.76     5651.99    170.92 o 
  -7   3   7    40356.24    40752.20    924.74 o 
  -6   3   7     3795.88     4108.63    110.24 o 
  -5   3   7     7355.86     7463.67    172.07 o 
  -4   3   7     9518.10     9784.04    224.48 o 
  -3   3   7      148.98      225.84     39.16 o 
  -2   3   7    13740.58    13514.53    283.58 o 
  -1   3   7    16874.92    17266.39    357.64 o 
   0   3   7    28690.11    29797.23    604.08 o 
   1   3   7     9166.00     8186.81    380.72 o 
   2   3   7      503.09      501.98     21.95 o 
   3   3   7     1656.97     1526.46     41.41 o 
   4   3   7    22423.24    22594.92    397.54 o 
   5   3   7     2982.87     2950.49     68.71 o 
   6   3   7     2475.65     2305.92     62.69 o 
   7   3   7     1097.91     1160.98     39.81 o 
   8   3   7    14523.61    13749.20    236.87 o 
   9   3   7     3517.03     3282.25     79.71 o 
  10   3   7    11601.06    11060.44    248.11 o 
 -10   4   7      226.59      221.30     54.39 o 
  -9   4   7     3444.96     3434.15    127.33 o 
  -8   4   7     1454.29     1490.58     81.02 o 
  -7   4   7     3435.19     3524.16    124.96 o 
  -6   4   7       64.83      135.54     38.14 o 
  -5   4   7    17226.06    17026.86    454.20 o 
  -4   4   7      115.33      147.46     31.82 o 
  -3   4   7     7010.15     6793.54    158.38 o 
  -2   4   7     6211.56     5785.84    123.80 o 
  -1   4   7     8243.24     8174.42    178.63 o 
   0   4   7     3640.53     3622.82     83.89 o 
   1   4   7    85759.91    87627.70   1715.19 o 
   2   4   7     7198.76     7184.23    146.50 o 
   3   4   7    35036.97    35101.07    608.47 o 
   4   4   7     7342.73     7388.15    129.35 o 
   5   4   7     2922.58     2906.39     68.67 o 
   6   4   7     1530.94     1406.82     42.16 o 
   7   4   7    33082.67    32558.19    522.50 o 
   8   4   7      927.57      912.26     39.14 o 
   9   4   7     3820.77     3502.92     85.14 o 
  10   4   7      252.64      251.29     45.77 o 
 -10   5   7     2600.19     2623.63    112.13 o 
  -9   5   7     2056.36     2165.48    125.97 o 
  -8   5   7    13791.81    13920.38    349.96 o 
  -7   5   7    16755.63    16935.18    373.14 o 
  -6   5   7     2406.29     2507.70     91.90 o 
  -5   5   7     2974.90     2992.35     99.18 o 
  -4   5   7     6831.79     6632.29    181.42 o 
  -3   5   7    12575.67    11472.03    371.65 o 
  -2   5   7    61125.04    60545.36   1113.51 o 
  -1   5   7      113.89      147.66     19.21 o 
   0   5   7     8812.03     9021.53    196.74 o 
   1   5   7    14982.91    14327.12    769.10 o 
   2   5   7     2184.36     2220.22     63.73 o 
   3   5   7    14640.44    14566.40    280.27 o 
   4   5   7    77601.79    76988.54   1247.38 o 
   5   5   7      832.55      889.20     37.74 o 
   6   5   7    30984.65    31435.02    596.92 o 
   7   5   7     3181.75     3074.85     86.00 o 
   8   5   7     7178.40     7266.57    168.83 o 
   9   5   7     4109.10     3933.89    115.68 o 
  10   5   7     8939.04     8798.06    212.10 o 
 -10   6   7     9516.91     9190.28    254.71 o 
  -9   6   7     2867.43     2732.82    114.60 o 
  -8   6   7     1040.89     1076.17     73.15 o 
  -7   6   7      493.72      559.97     52.52 o 
  -6   6   7     1347.53     1360.24     69.39 o 
  -5   6   7    25730.18    26060.53    608.02 o 
  -4   6   7    18880.73    18344.36    396.95 o 
  -3   6   7     2771.27     2726.93     86.03 o 
  -2   6   7     6045.05     6071.63    133.83 o 
  -1   6   7     1719.65     1717.90     56.56 o 
   0   6   7     1619.53     1607.56     49.67 o 
   1   6   7     8062.69     8058.13    174.21 o 
   2   6   7      250.93      328.16     26.09 o 
   3   6   7      121.68      210.79     23.68 o 
   4   6   7     3559.51     3509.18     84.07 o 
   5   6   7       85.93      141.71     24.88 o 
   6   6   7    48515.74    50268.09    879.47 o 
   7   6   7    21659.44    21592.59    355.43 o 
   8   6   7    15517.53    15266.25    263.73 o 
   9   6   7     2556.21     2416.99     69.88 o 
  10   6   7     1709.26     1554.27     79.67 o 
 -10   7   7     2196.54     2143.65    106.35 o 
  -9   7   7       59.36      128.53     51.96 o 
  -8   7   7      803.22      797.16     60.76 o 
  -7   7   7     2921.80     2822.10    102.13 o 
  -6   7   7    15911.35    15741.84    389.20 o 
  -5   7   7     1083.08     1085.41     62.04 o 
  -4   7   7     4045.87     3880.46    116.23 o 
  -3   7   7     6021.64     5723.85    159.20 o 
  -2   7   7    12054.01    11607.22    235.31 o 
  -1   7   7     4187.35     4217.68    101.26 o 
   0   7   7    61900.12    64748.83   1185.06 o 
   1   7   7       62.41      101.91     21.19 o 
   2   7   7       83.82      126.05     21.49 o 
   3   7   7     4202.26     4216.27     95.73 o 
   4   7   7      389.62      376.31     27.79 o 
   5   7   7    22727.28    23584.38    450.46 o 
   6   7   7    23741.79    24574.27    470.74 o 
   7   7   7      532.39      572.96     45.30 o 
   8   7   7     4620.94     4481.17    129.33 o 
   9   7   7     7585.22     7455.33    223.79 o 
  -9   8   7    22380.86    23049.42    808.96 o 
  -8   8   7     7286.59     7118.27    212.94 o 
  -7   8   7    13600.02    13870.54    351.89 o 
  -6   8   7     1201.39     1167.19     68.82 o 
  -5   8   7    36289.34    35817.09    903.54 o 
  -4   8   7       51.97       70.66     32.55 o 
  -3   8   7    75728.66    77733.73   1562.68 o 
  -2   8   7     9635.22     9647.86    226.17 o 
  -1   8   7     3867.90     3924.03    104.63 o 
   0   8   7     3254.16     3319.31     83.07 o 
   1   8   7    15859.42    16307.08    313.41 o 
   2   8   7    27450.77    28611.55    534.13 o 
   3   8   7    47669.70    50362.39    997.83 o 
   4   8   7     3362.93     3580.01     88.23 o 
   5   8   7     1224.25     1286.76     55.38 o 
   6   8   7       56.46      100.36     32.20 o 
   7   8   7     1312.71     1381.44     66.33 o 
   8   8   7     1201.33     1221.62     65.06 o 
   9   8   7    24511.24    25632.33    558.67 o 
  -9   9   7        2.92      -63.88     63.88 o 
  -8   9   7    21343.49    21520.69    590.65 o 
  -7   9   7      866.64      902.43     65.60 o 
  -6   9   7    58441.94    58806.33   1280.90 o 
  -5   9   7      730.55      779.27     62.68 o 
  -4   9   7        3.22        8.04     37.82 o 
  -3   9   7     1090.45     1108.17     58.29 o 
  -2   9   7     7434.63     7200.91    181.77 o 
  -1   9   7     5528.94     5710.72    131.72 o 
   0   9   7    59040.02    60388.39   1318.14 o 
   1   9   7      121.03      221.68     35.14 o 
   2   9   7      539.23      542.47     67.28 o 
   3   9   7      128.79      126.26     27.49 o 
   4   9   7     1033.40     1077.88     51.93 o 
   5   9   7      259.41      253.80     29.91 o 
   6   9   7    16045.50    16651.81    359.96 o 
   7   9   7       36.37      116.48     37.17 o 
   8   9   7       54.56       82.26     43.37 o 
   9   9   7      701.98      842.68     66.82 o 
  -8  10   7    12160.01    11949.04    319.91 o 
  -7  10   7     1573.58     1472.15     90.61 o 
  -6  10   7      270.03      213.39     82.53 o 
  -5  10   7      778.91      767.25     68.30 o 
  -4  10   7     8213.57     8048.59    208.21 o 
  -3  10   7    22990.79    22925.80    495.38 o 
  -2  10   7     2275.86     2129.43     79.61 o 
  -1  10   7      300.57      372.72     38.60 o 
   0  10   7     2567.14     2498.11     76.44 o 
   1  10   7     1251.97     1230.39     54.03 o 
   3  10   7     2987.53     3085.65     89.54 o 
   4  10   7     3824.89     3946.93    159.60 o 
   5  10   7      125.02      139.58     35.02 o 
   6  10   7     5502.24     5820.53    149.79 o 
   7  10   7      612.98      724.45     53.41 o 
   8  10   7     7668.66     8127.82    260.01 o 
  -8  11   7     9858.65     9575.51    269.76 o 
  -7  11   7    21348.98    19131.15   1097.31 o 
  -6  11   7       53.15       14.04     53.88 o 
  -5  11   7     6822.60     6736.61    225.88 o 
  -4  11   7     2990.62     2829.05    128.76 o 
  -3  11   7     4024.25     3946.80    151.29 o 
  -2  11   7    16022.71    15369.07    422.43 o 
  -1  11   7    61481.38    62031.38   1368.22 o 
   0  11   7      669.51      636.05     39.47 o 
   1  11   7     8479.94     8611.44    195.31 o 
   2  11   7     1258.84     1209.92     56.08 o 
   3  11   7        3.22       28.10     28.88 o 
   4  11   7     6372.05     6269.65    225.88 o 
   5  11   7    24489.62    25020.27    700.42 o 
   6  11   7     1019.68     1064.21     56.92 o 
   7  11   7     8713.40     9721.50    235.42 o 
   8  11   7        2.35       38.39     46.22 o 
  -7  12   7       34.43       78.33     64.87 o 
  -6  12   7     9685.33     9123.52    287.59 o 
  -5  12   7     8501.46     8334.23    267.69 o 
  -4  12   7    44575.16    45195.08   1156.19 o 
  -3  12   7     3022.77     2842.32    129.62 o 
  -2  12   7    23633.85    24235.63    639.66 o 
  -1  12   7       51.39       48.70     46.16 o 
   0  12   7     1071.10     1053.15     69.90 o 
   1  12   7    10893.59    10607.59    262.69 o 
   2  12   7    10095.50     9796.31    220.75 o 
   3  12   7     3409.68     3373.62    105.59 o 
   4  12   7     1602.42     1622.06     71.52 o 
   5  12   7       14.52       33.02     36.64 o 
   6  12   7      315.42      373.25     62.02 o 
   7  12   7    12470.23    13374.02    310.87 o 
  -6  13   7     2468.91     2308.16    125.45 o 
  -5  13   7     1251.74     1189.28     94.48 o 
  -4  13   7      266.29      342.60     67.15 o 
  -3  13   7     1010.99     1032.14     81.56 o 
  -2  13   7     4831.14     4542.22    169.53 o 
  -1  13   7      659.00      675.20     66.68 o 
   0  13   7     2170.27     2125.02    101.46 o 
   1  13   7     2156.36     2045.42     86.57 o 
   2  13   7      281.56      320.84     45.96 o 
   3  13   7     2337.94     2165.34    125.22 o 
   4  13   7    22337.39    22800.47    642.89 o 
   5  13   7     1170.63     1056.75     85.45 o 
   6  13   7     2796.68     2954.42    130.85 o 
  -5  14   7      406.38      463.46     75.24 o 
  -4  14   7    16701.88    17126.15    486.22 o 
  -3  14   7       32.50      100.07     62.47 o 
  -2  14   7     4757.72     4645.15    173.95 o 
  -1  14   7      804.07      854.04     77.09 o 
   0  14   7     3166.09     3175.30    131.48 o 
   1  14   7     7003.65     7123.51    224.19 o 
   2  14   7     4804.82     4551.71    141.90 o 
   3  14   7     1690.65     1718.60     93.13 o 
   4  14   7     6610.59     6900.10    221.75 o 
   5  14   7      259.65      379.18     92.77 o 
  -4  15   7     3714.13     3349.27    216.47 o 
  -3  15   7     9427.49     9219.17    295.17 o 
  -2  15   7     1513.05     1594.37    103.81 o 
  -1  15   7     9085.55     9032.84    282.16 o 
   0  15   7      631.27      639.10     73.14 o 
   1  15   7     4304.79     4027.43    181.35 o 
   2  15   7      642.06      616.26     60.71 o 
   3  15   7     5878.68     5883.39    196.42 o 
  -1  16   7     3579.17     3502.56    224.09 o 
   0  16   7     4240.39     3992.82    162.28 o 
   1  16   7     1662.28     1552.73    246.19 o 
 -10   0   8      117.10      190.58     78.50 o 
  -8   0   8    12598.56    11997.67    485.73 o 
  -6   0   8     5962.96     5698.99    334.04 o 
  -4   0   8     5608.12     5526.42    166.83 o 
  -2   0   8     9293.00     9467.46    367.48 o 
   0   0   8      612.75      565.48     33.79 o 
   2   0   8    77024.61    78211.24   2159.86 o 
   4   0   8    29191.04    28478.96    803.10 o 
   6   0   8    16267.12    15936.66    370.69 o 
   8   0   8    11965.67    11639.98    287.22 o 
  10   0   8     8654.94     8074.87    312.14 o 
 -10   1   8     1519.59     1480.37     91.46 o 
  -9   1   8     2948.13     2811.22    110.36 o 
  -8   1   8     3490.04     3355.16    121.21 o 
  -7   1   8     3413.03     3364.59    122.16 o 
  -6   1   8    60863.48    60208.73   1347.11 o 
  -5   1   8      949.64      905.98     62.92 o 
  -4   1   8    14751.36    14855.02    322.35 o 
  -3   1   8     1073.27     1307.05     82.50 o 
  -2   1   8      361.72      423.04     31.23 o 
  -1   1   8    27552.62    28420.69    535.61 o 
   0   1   8    20693.27    21482.14    468.07 o 
   1   1   8     4920.41     4781.19    165.73 o 
   2   1   8    50777.36    50511.70    997.24 o 
   3   1   8     8729.68     8548.29    180.68 o 
   4   1   8       51.59       91.77     19.64 o 
   5   1   8    45419.61    44814.07    886.34 o 
   6   1   8     1010.64     1040.62     35.51 o 
   7   1   8     7646.94     7459.18    135.56 o 
   8   1   8    13652.74    13044.91    224.62 o 
   9   1   8    13867.54    13078.20    231.13 o 
  10   1   8      134.57      145.05     33.09 o 
 -10   2   8      570.51      594.33     68.84 o 
  -9   2   8    22599.84    21620.48    572.49 o 
  -8   2   8     4599.02     4354.05    145.74 o 
  -7   2   8     5833.39     5666.38    173.02 o 
  -6   2   8     9315.33     9077.73    369.20 o 
  -5   2   8     3140.00     3045.11     98.46 o 
  -4   2   8    45881.72    47870.08   1054.91 o 
  -3   2   8    56735.50    56869.16   1122.62 o 
  -2   2   8     3058.38     3027.92     88.98 o 
  -1   2   8    46627.54    45414.37    890.64 o 
   0   2   8    11829.32    11938.16    250.03 o 
   1   2   8      794.40      782.55     38.52 o 
   2   2   8     4115.71     4166.75     97.75 o 
   3   2   8    21159.78    21001.93    402.27 o 
   4   2   8     1169.37     1068.15     37.05 o 
   5   2   8    54546.36    54665.50   1077.12 o 
   6   2   8      163.35      205.54     29.38 o 
   7   2   8       36.97      118.22     22.89 o 
   8   2   8     6419.09     6243.86    121.02 o 
   9   2   8    13557.27    13088.10    271.59 o 
  10   2   8     3588.55     3408.32     87.75 o 
 -10   3   8    17353.94    16443.82    403.90 o 
  -9   3   8    10382.24    10044.48    297.09 o 
  -8   3   8     3621.78     3466.52    143.32 o 
  -7   3   8     8335.47     8307.17    230.74 o 
  -6   3   8     4664.14     4490.11    155.91 o 
  -5   3   8    18731.81    18674.00    405.15 o 
  -4   3   8      157.64      243.25     34.69 o 
  -3   3   8    15483.06    15434.58    303.61 o 
  -2   3   8       69.61       84.99     24.79 o 
  -1   3   8     1678.34     1785.90     70.17 o 
   0   3   8    27899.15    28038.53    528.07 o 
   1   3   8     2678.69     2548.06    103.16 o 
   2   3   8     1660.01     1673.64     51.44 o 
   3   3   8      146.82      196.02     22.53 o 
   4   3   8      102.37      130.67     22.13 o 
   5   3   8     9334.26     9194.21    198.84 o 
   6   3   8    24887.76    24902.19    443.03 o 
   7   3   8     3909.63     3829.87     81.43 o 
   8   3   8    11048.11    10593.55    189.74 o 
   9   3   8     2113.07     2060.31     65.10 o 
  10   3   8     2037.05     2057.63     66.97 o 
 -10   4   8     5707.10     5396.46    171.73 o 
  -9   4   8       21.03       29.81     48.09 o 
  -8   4   8    29577.60    29201.04    679.53 o 
  -7   4   8     3311.99     3165.58    138.55 o 
  -6   4   8    11600.29    11854.93    276.88 o 
  -5   4   8     2266.87     2399.75     89.84 o 
  -4   4   8    12487.24    12261.90    275.49 o 
  -3   4   8     3338.45     3234.78    106.87 o 
  -2   4   8    64152.02    65359.14   1288.83 o 
  -1   4   8     6012.68     5932.88    130.46 o 
   0   4   8    26024.92    26556.32    502.91 o 
   1   4   8      352.23      372.53     32.60 o 
   2   4   8    11429.72    11452.32    226.98 o 
   3   4   8     5235.75     5269.54    118.03 o 
   4   4   8    14379.74    14375.38    297.41 o 
   5   4   8     1677.17     1660.18     62.03 o 
   6   4   8      521.36      544.45     34.97 o 
   7   4   8      253.66      277.59     32.13 o 
   8   4   8      697.78      716.83     38.56 o 
   9   4   8      227.57      214.19     33.93 o 
  10   4   8    20684.98    20102.95    364.69 o 
 -10   5   8    10405.44    10226.33    648.54 o 
  -9   5   8       72.88       68.52     49.94 o 
  -8   5   8      475.16      512.46     62.09 o 
  -7   5   8    12418.43    12137.50    312.61 o 
  -6   5   8      721.73      724.05     58.32 o 
  -5   5   8    67308.72    69270.41   1395.72 o 
  -4   5   8     6560.53     6526.78    184.33 o 
  -3   5   8    20718.83    20122.52    427.41 o 
  -2   5   8      771.45      738.02     35.65 o 
  -1   5   8     6997.67     7017.21    151.00 o 
   0   5   8     7845.29     8090.57    168.62 o 
   2   5   8     6885.91     6880.45    158.05 o 
   3   5   8    10570.16     9680.84    358.65 o 
   4   5   8        3.25       28.58     18.67 o 
   5   5   8     8045.53     7960.19    447.74 o 
   6   5   8     2389.55     2375.47     77.15 o 
   7   5   8    26312.26    26102.42    544.67 o 
   8   5   8    12544.97    12307.09    230.92 o 
   9   5   8      246.57      263.68     35.45 o 
  -9   6   8     8254.72     8077.11    231.10 o 
  -8   6   8    16682.80    16498.23    421.17 o 
  -7   6   8    39629.29    41123.02    850.60 o 
  -6   6   8     2017.04     2042.01     88.15 o 
  -5   6   8    16603.72    16233.07    636.07 o 
  -4   6   8     5852.89     5527.05    149.31 o 
  -3   6   8     3437.72     3379.46    101.90 o 
  -2   6   8    26716.74    27355.92    631.27 o 
  -1   6   8     2961.47     2944.25     92.15 o 
   0   6   8     4250.80     4310.53    109.58 o 
   1   6   8       66.78      107.90     23.85 o 
   2   6   8     2790.52     2783.79     77.78 o 
   3   6   8     9668.33     9870.58    199.83 o 
   4   6   8    12615.15    13155.63    302.08 o 
   5   6   8    18173.76    18903.80    426.27 o 
   6   6   8     6705.73     6746.04    147.96 o 
   7   6   8     1338.76     1355.69     54.66 o 
   8   6   8     2918.91     2803.74     87.84 o 
   9   6   8     3380.63     3385.95    112.64 o 
  -9   7   8      987.50      906.58     75.78 o 
  -8   7   8      295.01      353.53     59.26 o 
  -7   7   8    18272.19    18609.46    413.31 o 
  -6   7   8     2800.68     2847.40    115.39 o 
  -5   7   8      135.45      186.02     43.85 o 
  -4   7   8    48473.20    49115.48   1092.87 o 
  -3   7   8     5146.89     4833.06    132.92 o 
  -2   7   8       84.31      109.36     33.57 o 
  -1   7   8    32196.77    32287.58    608.49 o 
   0   7   8      121.56      153.43     35.63 o 
   1   7   8     3986.96     4015.01     94.79 o 
   2   7   8    11374.31    11643.58    230.90 o 
   3   7   8     6632.48     6598.85    141.43 o 
   4   7   8      122.68      160.64     26.45 o 
   5   7   8    12847.34    13277.65    309.44 o 
   6   7   8       23.75       85.71     28.58 o 
   7   7   8     6248.67     6244.41    158.85 o 
   8   7   8     3350.13     3290.50    106.54 o 
   9   7   8     2058.01     2149.70     91.44 o 
  -9   8   8       22.27       51.24     74.03 o 
  -8   8   8    14650.18    15168.80    383.21 o 
  -7   8   8    10543.73    10281.73    349.78 o 
  -6   8   8      376.48      372.16     54.03 o 
  -5   8   8     1704.50     1675.51     96.27 o 
  -4   8   8    25763.11    25005.59    549.76 o 
  -3   8   8     4511.12     4362.80    134.82 o 
  -2   8   8    14045.98    14114.55    317.57 o 
  -1   8   8    26012.70    27178.43    518.43 o 
   0   8   8     5985.74     5869.34    131.72 o 
   1   8   8     2256.91     2281.80     66.13 o 
   2   8   8    42206.53    43486.59    804.08 o 
   3   8   8     4380.40     4394.29    103.84 o 
   4   8   8    37557.18    38663.28    847.93 o 
   5   8   8       64.77      132.79     40.38 o 
   6   8   8    31327.72    33206.80    685.82 o 
   7   8   8       56.01       63.85     37.59 o 
   8   8   8     8995.97     9379.24    227.57 o 
  -8   9   8     2856.18     2870.65    142.53 o 
  -7   9   8     1436.38     1563.34     83.66 o 
  -6   9   8     2617.75     2580.76    105.24 o 
  -5   9   8    10323.93     9748.44    271.21 o 
  -4   9   8     4528.08     4361.99    173.06 o 
  -3   9   8      258.13      258.20     42.40 o 
  -2   9   8      745.38      834.67     52.65 o 
  -1   9   8    12426.02    12515.70    284.24 o 
   0   9   8      696.14      721.08     39.82 o 
   1   9   8    29926.87    30771.91    624.63 o 
   2   9   8      282.67      321.75     33.71 o 
   3   9   8     4376.61     4571.00    129.74 o 
   4   9   8     3633.97     3636.07    109.60 o 
   5   9   8    23763.32    24983.71    628.23 o 
   6   9   8     1746.85     1913.38     93.68 o 
   7   9   8    19238.16    20393.71    440.22 o 
   8   9   8        5.57       28.48     42.53 o 
  -8  10   8      240.61      408.28    135.35 o 
  -7  10   8      183.82      152.75     63.37 o 
  -6  10   8      516.69      372.73     64.99 o 
  -5  10   8     2327.33     2387.72    135.37 o 
  -4  10   8      645.85      639.38     59.83 o 
  -3  10   8    24168.13    25199.42    728.64 o 
  -2  10   8      164.29      238.79     43.09 o 
  -1  10   8    16283.13    15862.42    379.22 o 
   0  10   8       89.12      143.53     30.89 o 
   1  10   8     3907.71     3931.66    106.31 o 
   2  10   8     2803.84     2671.83     89.34 o 
   3  10   8     9376.06     9700.32    219.34 o 
   4  10   8      168.69      255.13     38.72 o 
   5  10   8     1669.48     1661.96     83.30 o 
   6  10   8      548.75      570.26     60.96 o 
   7  10   8     1636.69     1697.66     73.61 o 
  -7  11   8     1224.12     1252.51     98.50 o 
  -6  11   8    26132.43    26248.66    998.51 o 
  -5  11   8     6929.52     6292.26    218.13 o 
  -4  11   8     4536.60     4101.27    164.94 o 
  -3  11   8      618.30      588.56     68.84 o 
  -2  11   8      353.93      339.80     47.04 o 
  -1  11   8      212.33      259.42     42.44 o 
   0  11   8    38545.59    38480.70    863.42 o 
   1  11   8    14156.96    14187.13    306.88 o 
   2  11   8    15125.96    14707.39    563.23 o 
   3  11   8      227.59      285.32     36.97 o 
   4  11   8     1123.29     1151.82     71.17 o 
   5  11   8        6.17       26.49     42.77 o 
   6  11   8    29050.69    31464.01    794.87 o 
   7  11   8     4229.03     4613.54    170.58 o 
  -6  12   8     2574.08     2374.88    167.40 o 
  -5  12   8     1223.09     1232.31     97.18 o 
  -4  12   8       26.37      105.11     62.69 o 
  -3  12   8    13799.73    13509.76    411.89 o 
  -2  12   8    14452.11    14699.01    418.26 o 
  -1  12   8      311.41      331.44     59.10 o 
   0  12   8      204.07      235.36     51.18 o 
   1  12   8      205.71      247.22     44.44 o 
   2  12   8       40.76       58.61     33.03 o 
   3  12   8    57294.56    58992.42   1181.84 o 
   4  12   8    16984.97    16774.64    909.53 o 
   5  12   8    11543.78    11742.17    326.94 o 
   6  12   8     1582.24     1737.95    114.10 o 
  -5  13   8    24931.42    25165.14    685.84 o 
  -4  13   8    11303.62    11555.86    356.79 o 
  -3  13   8    10757.79    10819.24    369.46 o 
  -2  13   8      178.88      149.11     60.18 o 
  -1  13   8      809.05      849.46     78.72 o 
   0  13   8     1379.00     1386.97     87.63 o 
   1  13   8    12926.88    12593.30    381.38 o 
   2  13   8      508.72      577.29     55.78 o 
   3  13   8     1001.32     1024.50     74.05 o 
   4  13   8      484.36      517.44     69.81 o 
   5  13   8     1194.03     1241.26    108.57 o 
  -4  14   8      935.02      910.70     95.59 o 
  -3  14   8     2631.34     2728.86    137.56 o 
  -2  14   8     9574.72     9256.64    293.82 o 
  -1  14   8     9246.07     9247.11    287.78 o 
   0  14   8     4090.07     3955.34    155.40 o 
   1  14   8      840.95      785.00     73.54 o 
   2  14   8     1915.55     1977.56     95.70 o 
   3  14   8    11202.55    10876.43    310.60 o 
   4  14   8     1722.23     1967.10    106.07 o 
  -2  15   8      482.14      382.25    179.41 o 
  -1  15   8      314.63      339.76     72.83 o 
   0  15   8    11414.13    11857.42    350.01 o 
   1  15   8     1089.34     1232.16     90.13 o 
  -9   0   9     8905.84     8603.35    372.69 o 
  -7   0   9      102.95       61.73     78.12 o 
  -5   0   9    59073.32    58218.34   2062.76 o 
  -3   0   9     2656.31     2698.45    115.05 o 
  -1   0   9       88.68      139.61     37.15 o 
   3   0   9    19767.58    18676.52    629.57 o 
   5   0   9     1097.45     1120.64     67.35 o 
   7   0   9      387.02      387.29     52.20 o 
   9   0   9      942.13      978.85     63.92 o 
  -9   1   9     9858.30     9496.37    286.42 o 
  -8   1   9    37972.10    37273.58    954.49 o 
  -7   1   9     4480.44     4330.63    165.80 o 
  -6   1   9      528.99      486.68     66.04 o 
  -5   1   9     6460.10     6248.28    210.44 o 
  -4   1   9      339.18      431.91     46.69 o 
  -3   1   9     5344.63     5344.05    133.68 o 
  -2   1   9    35101.86    35787.93    884.57 o 
  -1   1   9      507.81      547.83     35.74 o 
   0   1   9      261.71      272.76     28.78 o 
   1   1   9    14948.64    14223.98    884.65 o 
   2   1   9      969.38      996.58     40.32 o 
   3   1   9    24053.30    23916.44    482.90 o 
   4   1   9     5702.01     5744.74    144.09 o 
   5   1   9     1580.49     1617.36     65.13 o 
   6   1   9       23.83       58.02     30.20 o 
   7   1   9     4571.79     4515.05    109.93 o 
   8   1   9     2945.62     2774.70     73.34 o 
   9   1   9    29833.05    28916.12    499.23 o 
  -9   2   9      868.33      853.07     78.87 o 
  -8   2   9     8367.43     8143.66    257.46 o 
  -7   2   9      304.73      473.19     68.56 o 
  -6   2   9    27367.19    27442.57    724.22 o 
  -5   2   9    10326.43     9764.38    294.85 o 
  -4   2   9    11544.86    11743.78    317.83 o 
  -3   2   9      805.90      907.79     46.79 o 
  -2   2   9    13417.97    13649.14    341.74 o 
  -1   2   9     5580.22     5487.23    121.89 o 
   0   2   9    29177.37    30370.22    613.53 o 
   1   2   9     2349.41     2547.45     72.43 o 
   2   2   9     2220.01     2408.56     74.34 o 
   3   2   9     2929.08     2968.07     99.73 o 
   4   2   9     8424.58     8405.53    200.57 o 
   5   2   9     1318.73     1282.02     55.65 o 
   6   2   9    38998.34    39369.51    859.05 o 
   7   2   9     6937.15     6709.16    149.73 o 
   8   2   9     9070.59     8677.36    189.31 o 
   9   2   9      336.72      357.99     36.41 o 
  -9   3   9     4754.48     4797.92    175.88 o 
  -8   3   9       24.61       41.44     56.29 o 
  -7   3   9     3858.96     3860.47    141.95 o 
  -6   3   9      168.27      215.90     52.28 o 
  -5   3   9     1658.92     1707.62     75.29 o 
  -4   3   9     4720.94     4477.42    125.41 o 
  -3   3   9    33169.30    33620.03    690.57 o 
  -2   3   9    11422.41    11356.17    230.97 o 
  -1   3   9     2554.15     2603.72     96.80 o 
   0   3   9      240.53      303.12     33.98 o 
   1   3   9     2528.04     2374.03     67.34 o 
   2   3   9    22571.45    22676.19    436.38 o 
   3   3   9    17076.63    17227.03    352.95 o 
   4   3   9     2712.97     2698.43     81.83 o 
   5   3   9     1853.53     1891.68     68.89 o 
   6   3   9     1861.03     1889.05     73.90 o 
   7   3   9       75.19      123.49     30.75 o 
   8   3   9     3328.00     3216.02     92.95 o 
   9   3   9     1201.92     1213.20     52.58 o 
  -9   4   9      386.24      487.21     70.98 o 
  -8   4   9     5409.54     4916.24    164.30 o 
  -7   4   9    45095.74    44651.61   1138.04 o 
  -6   4   9     1532.25     1646.80     86.44 o 
  -5   4   9     5197.51     5194.08    145.84 o 
  -4   4   9      311.48      344.58     40.83 o 
  -3   4   9     1961.75     1988.12     84.14 o 
  -2   4   9     2583.34     2518.92     71.17 o 
  -1   4   9    32625.87    32987.93    620.55 o 
   0   4   9      423.82      495.55     31.89 o 
   1   4   9     5889.97     5959.45    140.00 o 
   2   4   9      978.39      969.46     40.83 o 
   3   4   9     5822.25     5750.69    129.06 o 
   4   4   9     8477.76     8491.52    203.94 o 
   5   4   9    38413.25    39002.10    849.95 o 
   6   4   9     2244.22     2209.08     79.57 o 
   7   4   9    42617.50    43345.39    816.00 o 
   8   4   9     3166.65     3098.92     91.31 o 
   9   4   9     4416.53     4150.39    115.23 o 
  -9   5   9      162.34      215.52     59.17 o 
  -8   5   9       92.49       62.17     51.14 o 
  -7   5   9      172.82      176.69     55.47 o 
  -6   5   9       55.40       80.78     47.74 o 
  -5   5   9    13511.00    13593.88    312.65 o 
  -4   5   9    37829.39    37605.49    858.65 o 
  -3   5   9     9207.16     8810.93    209.73 o 
  -2   5   9     7446.59     7234.49    175.94 o 
  -1   5   9     1439.88     1483.80     53.88 o 
   0   5   9     3887.47     3673.99     93.03 o 
   1   5   9     6343.19     6604.88    152.64 o 
   2   5   9    72326.18    74998.98   1375.19 o 
   3   5   9    24527.87    24955.58    475.91 o 
   4   5   9    23293.99    24279.41    537.50 o 
   5   5   9     3321.63     3353.19    101.19 o 
   6   5   9      140.49      140.30     34.31 o 
   7   5   9       23.63       55.65     30.96 o 
   8   5   9    15639.29    15908.15    323.20 o 
   9   5   9     2228.03     2150.58     93.62 o 
  -9   6   9     1464.98     1452.08    117.90 o 
  -8   6   9     4084.93     4099.77    167.52 o 
  -7   6   9     4296.27     4193.43    148.68 o 
  -6   6   9     4674.37     4568.79    139.71 o 
  -5   6   9     4524.36     4491.38    149.30 o 
  -4   6   9     3806.23     3770.02    117.62 o 
  -3   6   9     3525.65     3213.96    102.64 o 
  -2   6   9    12671.84    12146.04    275.39 o 
  -1   6   9    47388.59    49140.30    918.16 o 
   0   6   9    54100.14    54848.87   1015.89 o 
   2   6   9     8506.75     8886.80    226.41 o 
   3   6   9      474.84      556.14     34.87 o 
   4   6   9       68.70      108.02     30.57 o 
   5   6   9     7447.57     7612.20    191.33 o 
   6   6   9     5969.67     5948.85    160.59 o 
   7   6   9     2655.58     2702.04     82.33 o 
   8   6   9     4657.63     4710.17    134.01 o 
  -8   7   9    16080.40    16620.68    417.31 o 
  -7   7   9     7233.40     6991.09    208.40 o 
  -6   7   9     1356.03     1291.98     76.26 o 
  -5   7   9     1424.35     1355.94     74.46 o 
  -4   7   9        6.68       51.59     40.16 o 
  -3   7   9     5817.76     5805.22    157.53 o 
  -2   7   9     7270.42     7015.75    179.13 o 
  -1   7   9    18790.52    18883.34    446.42 o 
   0   7   9      417.91      412.24     32.48 o 
   1   7   9    16417.14    17094.80    356.11 o 
   2   7   9      225.27      309.21     33.45 o 
   3   7   9     3120.83     3083.92     82.78 o 
   4   7   9     3642.38     3794.83    110.70 o 
   5   7   9     9311.03     9400.36    230.39 o 
   6   7   9     2548.35     2517.95    105.65 o 
   7   7   9     3357.30     3484.23    133.71 o 
   8   7   9     3301.90     3329.17    108.69 o 
  -8   8   9     4091.97     4080.58    151.28 o 
  -7   8   9     3515.17     3506.17    146.99 o 
  -6   8   9     6881.34     6958.85    191.81 o 
  -5   8   9    24146.05    24879.04    625.10 o 
  -4   8   9     3764.67     3694.59    173.25 o 
  -3   8   9    11803.13    11405.01    290.35 o 
  -2   8   9     1910.51     1849.76     77.25 o 
  -1   8   9    10384.61    10760.35    277.55 o 
   0   8   9      356.75      400.56     34.49 o 
   1   8   9    25774.26    26899.15    510.65 o 
   2   8   9     1314.00     1364.24     52.56 o 
   3   8   9      991.72      967.01     53.08 o 
   4   8   9    23345.65    24571.61    615.20 o 
   5   8   9    10650.78    10625.77    291.04 o 
   6   8   9     2094.20     2147.32     97.89 o 
   7   8   9    10985.34    11312.56    319.12 o 
   8   8   9    15568.45    16049.19    446.37 o 
  -7   9   9    11828.39    12491.56    418.30 o 
  -6   9   9     1506.47     1499.51     85.48 o 
  -5   9   9     5404.37     5391.15    162.68 o 
  -4   9   9    16375.64    14379.25    921.84 o 
  -3   9   9      366.55      491.49     57.91 o 
  -2   9   9    26996.81    27671.36    757.23 o 
  -1   9   9      393.07      387.65     55.66 o 
   0   9   9      992.12     1056.92     55.61 o 
   1   9   9    14603.23    14690.05    316.34 o 
   2   9   9    10784.07    10918.31    243.70 o 
   3   9   9      345.05      365.78     44.25 o 
   4   9   9    10102.42    10379.69    294.66 o 
   5   9   9     1445.67     1514.61     79.99 o 
   6   9   9     2767.34     2896.16    118.07 o 
   7   9   9       22.71      102.49     59.48 o 
  -7  10   9      151.20      192.36     68.45 o 
  -6  10   9    40332.73    40717.18   1050.47 o 
  -5  10   9    13737.73    12673.06    556.65 o 
  -4  10   9    18322.25    18529.67    711.50 o 
  -3  10   9     5012.35     4608.35    149.50 o 
  -2  10   9     4604.45     4523.88    144.45 o 
  -1  10   9      151.21      225.52     43.02 o 
   0  10   9       65.71      146.34     38.99 o 
   1  10   9      596.98      634.09     44.15 o 
   2  10   9       12.73       33.06     31.88 o 
   3  10   9     1624.97     1707.05     81.24 o 
   4  10   9     1474.08     1476.67     90.36 o 
   5  10   9      807.55      870.51     65.61 o 
   6  10   9    12316.35    13232.46    362.98 o 
  -6  11   9     5707.76     5765.11    261.32 o 
  -5  11   9      462.03      405.60     77.78 o 
  -4  11   9     7799.30     7605.34    255.30 o 
  -3  11   9    29326.43    29704.63    787.18 o 
  -2  11   9     1032.19     1005.43     66.70 o 
  -1  11   9      588.76      622.81     56.36 o 
   0  11   9      931.66      918.77     59.42 o 
   1  11   9       13.60       21.40     37.22 o 
   2  11   9    21333.86    22353.92    509.31 o 
   3  11   9    13710.65    14139.12    335.24 o 
   4  11   9     2916.04     2962.19    115.15 o 
   5  11   9     3518.86     3580.75    134.68 o 
   6  11   9     2136.52     2429.94    114.90 o 
  -5  12   9     2063.30     2061.17    126.48 o 
  -4  12   9      631.94      638.43     82.41 o 
  -3  12   9       23.08      147.03     64.79 o 
  -2  12   9     3088.98     3313.26    147.91 o 
  -1  12   9    15769.24    16352.28    702.29 o 
   0  12   9    21077.07    21300.42    570.73 o 
   1  12   9     5596.81     5371.12    184.80 o 
   2  12   9     2320.98     2384.48    107.61 o 
   3  12   9      954.56      902.36     58.16 o 
   4  12   9     3588.10     3522.05    190.22 o 
   5  12   9     6763.92     6904.89    214.76 o 
  -4  13   9     9919.26     9776.21    320.67 o 
  -3  13   9      692.02      796.54     90.97 o 
  -2  13   9     2940.66     2897.42    142.83 o 
  -1  13   9     1122.66     1288.90     94.22 o 
   0  13   9     1237.90     1191.77     88.96 o 
   1  13   9     9894.87     9528.67    285.52 o 
   2  13   9     8511.66     8325.36    321.61 o 
   3  13   9      516.04      497.86     61.64 o 
   4  13   9     5656.34     6076.80    392.31 o 
  -2  14   9    25340.76    25638.26   1384.71 o 
  -1  14   9     3209.10     3536.78    159.20 o 
   0  14   9    35909.04    36857.95    954.56 o 
   1  14   9     1256.71     1299.97     93.88 o 
  -8   0  10    10232.38     9334.52    410.46 o 
  -6   0  10    34612.90    34012.02   1251.31 o 
  -4   0  10    51310.34    52797.49   1874.08 o 
  -2   0  10    73335.65    73937.58   2486.64 o 
   0   0  10     1311.55     1440.76     83.62 o 
   2   0  10     4003.94     3804.81    176.54 o 
   4   0  10     6419.80     6346.88    269.66 o 
   6   0  10     1143.65     1305.49     98.42 o 
   8   0  10    19026.25    18308.73    675.02 o 
  -9   1  10    19794.93    18833.69    514.99 o 
  -8   1  10       54.10      152.73     62.09 o 
  -7   1  10     6808.79     6666.11    228.10 o 
  -6   1  10      903.85      990.57     87.00 o 
  -5   1  10    16733.47    16107.65    450.70 o 
  -4   1  10     9386.79     9244.13    278.76 o 
  -3   1  10    13665.39    14082.84    434.04 o 
  -2   1  10    19572.46    20271.78    426.24 o 
  -1   1  10    29592.96    31234.61    902.47 o 
   0   1  10     6626.75     6739.59    282.89 o 
   1   1  10    15750.80    14934.54    943.41 o 
   2   1  10      223.69      218.77     33.70 o 
   3   1  10     5534.85     5556.46    145.77 o 
   4   1  10    31658.08    31747.06    773.85 o 
   5   1  10     4767.98     4561.25    141.42 o 
   6   1  10    12745.81    12986.54    341.72 o 
   7   1  10    18279.82    17874.57    460.45 o 
   8   1  10     2454.93     2404.73    123.23 o 
  -9   2  10     8153.97     7668.01    249.27 o 
  -8   2  10      674.61      655.98     79.57 o 
  -7   2  10     1674.90     1734.48    105.69 o 
  -6   2  10     6856.37     6499.10    225.57 o 
  -5   2  10    12317.04    12119.61    357.06 o 
  -4   2  10     1055.66     1012.39     66.56 o 
  -3   2  10    19585.06    19078.45    450.79 o 
  -2   2  10      621.92      583.93     40.96 o 
  -1   2  10     4457.73     4297.74    116.67 o 
   0   2  10    67370.45    67578.20   1607.27 o 
   1   2  10    52251.05    51086.41   2461.85 o 
   2   2  10     1301.81     1276.83     55.13 o 
   3   2  10    19509.60    19174.64    464.84 o 
   4   2  10    32936.42    33502.14    815.29 o 
   5   2  10      499.11      553.85     48.21 o 
   6   2  10     2085.19     2161.40     92.17 o 
   7   2  10    17611.59    18177.46    468.37 o 
   8   2  10       67.58       95.37     48.07 o 
  -8   3  10    21202.77    20810.10    567.74 o 
  -7   3  10    22894.07    23164.03    628.34 o 
  -6   3  10    19237.06    18401.60    533.50 o 
  -5   3  10     7634.52     7181.32    240.27 o 
  -4   3  10     3909.79     3806.24    131.69 o 
  -3   3  10    23465.79    23147.38    782.79 o 
  -2   3  10     8014.47     8002.49    259.04 o 
  -1   3  10     3757.92     3491.10    176.54 o 
   0   3  10    15618.99    15523.50    337.72 o 
   1   3  10       72.92      108.29     30.15 o 
   2   3  10      758.73      747.69     40.88 o 
   3   3  10     7415.84     7464.90    167.52 o 
   4   3  10     3692.61     3627.18    104.37 o 
   5   3  10     4359.37     4232.01    119.67 o 
   6   3  10     5305.60     5183.92    142.88 o 
   7   3  10    11960.72    11724.97    284.33 o 
   8   3  10      249.32      280.60     48.02 o 
  -8   4  10     7413.88     7144.04    241.83 o 
  -7   4  10     2515.32     2533.51    131.34 o 
  -6   4  10     5658.23     5467.61    202.70 o 
  -5   4  10     4873.49     4650.76    193.69 o 
  -4   4  10    15585.75    15318.03    387.10 o 
  -3   4  10    11342.55    11093.99    400.11 o 
  -2   4  10     5592.86     5177.12    154.83 o 
  -1   4  10     6211.21     6109.71    139.70 o 
   0   4  10       43.89      102.89     27.04 o 
   1   4  10     4717.54     4487.92    149.21 o 
   2   4  10    45248.61    47289.41    885.03 o 
   3   4  10      336.41      381.42     32.98 o 
   4   4  10     1673.83     1658.02     65.53 o 
   5   4  10      324.65      369.50     39.19 o 
   6   4  10      188.16      167.79     37.75 o 
   7   4  10     1227.45     1291.64     65.05 o 
   8   4  10     4642.39     4630.27    146.19 o 
  -8   5  10     4528.42     4570.84    182.86 o 
  -7   5  10    11235.84    11182.89    444.25 o 
  -6   5  10    11365.60    10902.71    416.82 o 
  -5   5  10     4856.77     4708.94    160.04 o 
  -4   5  10      220.07      239.32     49.75 o 
  -3   5  10      126.76      220.08     52.16 o 
  -2   5  10     1363.33     1274.20     83.27 o 
  -1   5  10    25392.98    25591.06    494.17 o 
   0   5  10     5413.02     5613.70    133.38 o 
   1   5  10      109.14      213.42     30.10 o 
   2   5  10      404.74      450.56     34.84 o 
   3   5  10     8952.35     8814.83    195.06 o 
   4   5  10     2225.94     2328.73     81.08 o 
   5   5  10    32145.90    33490.82    737.07 o 
   6   5  10      527.07      520.61     47.13 o 
   7   5  10      248.83      264.50     43.87 o 
   8   5  10      977.62      983.44     64.66 o 
  -8   6  10      148.20      177.24     70.73 o 
  -7   6  10      502.98      563.23     84.95 o 
  -6   6  10       21.68       -2.59     50.72 o 
  -5   6  10     7437.14     7339.01    195.83 o 
  -4   6  10      710.25      691.42     56.46 o 
  -3   6  10    40316.03    39496.73    816.27 o 
  -2   6  10       13.73       17.94     33.96 o 
  -1   6  10    10124.94    10349.22    243.38 o 
   0   6  10     1697.94     1703.83     61.68 o 
   1   6  10       57.42      137.92     42.72 o 
   2   6  10     1350.99     1409.34     60.90 o 
   3   6  10     1700.23     1814.67     69.50 o 
   4   6  10     7090.37     6733.88    404.23 o 
   5   6  10     1381.69     1410.97     72.49 o 
   6   6  10      766.80      850.01     63.44 o 
   7   6  10     7227.28     7190.33    236.57 o 
  -7   7  10      621.30      617.19     73.09 o 
  -6   7  10    14774.48    14559.00    376.53 o 
  -5   7  10        7.35       72.67     39.74 o 
  -4   7  10     2444.21     2292.32     94.54 o 
  -3   7  10    21784.91    21107.45    542.68 o 
  -2   7  10     1850.13     1853.32     80.00 o 
  -1   7  10    14143.09    14287.40    321.86 o 
   0   7  10    11624.31    11599.52    334.90 o 
   1   7  10     4071.39     4184.25    111.61 o 
   2   7  10     3085.68     3272.60     96.61 o 
   3   7  10    12667.07    12794.35    282.69 o 
   4   7  10     2957.63     2993.39     96.55 o 
   5   7  10     6539.78     6710.42    176.95 o 
   6   7  10     4014.63     4174.37    146.39 o 
   7   7  10    19309.41    20183.76    565.65 o 
  -7   8  10     1270.30     1239.47     88.14 o 
  -6   8  10    25822.85    24084.11    928.01 o 
  -5   8  10       49.81       92.49     50.24 o 
  -4   8  10    18449.73    18555.93    519.15 o 
  -3   8  10     2530.33     2471.06    108.25 o 
  -2   8  10    10010.04     9958.65    263.50 o 
  -1   8  10      163.92      224.87     47.84 o 
   0   8  10    25814.15    27382.26    576.93 o 
   1   8  10     9154.01     9264.85    210.38 o 
   2   8  10    12892.82    13235.41    277.20 o 
   3   8  10     7572.37     7667.31    232.57 o 
   4   8  10     8542.91     8867.23    248.60 o 
   5   8  10       38.70       63.14     43.00 o 
   6   8  10     9265.92     9566.40    273.98 o 
   7   8  10      397.60      491.64     70.39 o 
  -6   9  10     3446.98     3521.81    192.47 o 
  -5   9  10    20079.30    19705.33    484.75 o 
  -4   9  10      897.51      889.08     76.18 o 
  -3   9  10    20207.08    20797.61    767.90 o 
  -2   9  10     5138.69     5165.65    153.31 o 
  -1   9  10     9362.22     9806.04    291.31 o 
   0   9  10     2606.32     2709.61    103.76 o 
   1   9  10    20132.87    20769.79    439.06 o 
   2   9  10     2960.46     2960.79     94.99 o 
   3   9  10    14066.19    14009.46    330.48 o 
   4   9  10      329.04      336.37     50.11 o 
   5   9  10     6856.52     7233.96    216.97 o 
   6   9  10     2244.19     2302.04    108.00 o 
  -5  10  10    14150.33    14046.33    491.97 o 
  -4  10  10     4266.92     4200.18    155.30 o 
  -3  10  10     6891.65     6694.47    199.95 o 
  -2  10  10    13450.31    13143.30    337.27 o 
  -1  10  10       91.68       74.70     44.55 o 
   0  10  10     5253.21     5114.11    157.84 o 
   1  10  10    38808.57    39707.25    895.19 o 
   2  10  10      432.06      449.60     44.63 o 
   3  10  10    18644.58    19531.02    500.47 o 
   4  10  10    11793.96    11734.42    320.63 o 
   5  10  10     6017.59     6140.36    194.43 o 
  -5  11  10       88.58      176.75    161.20 o 
  -4  11  10       67.41       61.54     69.62 o 
  -3  11  10     1939.69     1918.93    118.61 o 
  -2  11  10    41179.45    41105.73    946.21 o 
  -1  11  10      870.43      876.79     67.02 o 
   0  11  10    14802.66    14452.69    362.86 o 
   1  11  10     3128.72     3072.53    112.84 o 
   2  11  10      483.21      491.46     50.14 o 
   3  11  10        7.93       38.90     34.90 o 
   4  11  10    11295.83    11830.90    325.49 o 
  -3  12  10    10228.43    10678.42    373.69 o 
  -2  12  10     3086.99     3231.53    154.52 o 
  -1  12  10      358.68      423.96     74.06 o 
   0  12  10      142.73      249.65     66.81 o 
   1  12  10     8733.36     8562.35    365.85 o 
   2  12  10     4013.21     3900.83    142.41 o 
   3  12  10     3421.65     3558.96    119.08 o 
  -1  13  10    15548.47    15914.16    472.50 o 
   0  13  10      381.41      458.95     74.83 o 
   1  13  10     5674.68     5437.14    397.26 o 
  -7   0  11    28349.43    27698.98   1045.34 o 
  -5   0  11    12143.05    10845.76    535.71 o 
  -3   0  11      355.32      398.78     87.60 o 
  -1   0  11     4034.97     4107.14    226.83 o 
   1   0  11       64.27       15.08     75.53 o 
   3   0  11    19566.71    19950.70    869.43 o 
   5   0  11     5048.24     5112.29    225.40 o 
   7   0  11     1373.62     1462.31    290.13 o 
  -8   1  11       29.48      106.65     64.47 o 
  -7   1  11     7335.17     7239.55    245.53 o 
  -6   1  11      498.82      569.00     76.43 o 
  -5   1  11    13944.63    13603.35    393.68 o 
  -4   1  11     2515.49     2784.28    129.48 o 
  -3   1  11       16.06       68.05     51.42 o 
  -2   1  11     3704.09     3607.78    106.02 o 
  -1   1  11      688.20      772.25     47.95 o 
   0   1  11     4359.74     4212.97    220.61 o 
   1   1  11    16088.38    15215.78    606.96 o 
   2   1  11      965.42      994.96     69.15 o 
   3   1  11      570.96      583.13     48.14 o 
   4   1  11     1595.82     1547.42     72.98 o 
   5   1  11     3739.66     3610.89    123.20 o 
   6   1  11     8466.15     8306.91    235.51 o 
   7   1  11     4600.83     4580.39    154.44 o 
  -8   2  11    11898.44    11558.24    349.25 o 
  -7   2  11     5356.32     5333.90    274.29 o 
  -6   2  11       45.69      111.28     62.10 o 
  -5   2  11     6185.23     5699.81    206.23 o 
  -4   2  11     3252.67     3134.22    139.43 o 
  -3   2  11      700.47      772.78     71.97 o 
  -2   2  11    30060.16    31426.92    889.27 o 
  -1   2  11      264.37      363.10     39.14 o 
   0   2  11     2479.28     2572.18    126.45 o 
   1   2  11      338.66      359.23     57.31 o 
   2   2  11     5825.64     5649.11    204.08 o 
   3   2  11      187.57      169.35     37.17 o 
   4   2  11    19085.11    19363.37    488.04 o 
   5   2  11    11616.80    11358.51    304.41 o 
   6   2  11      199.48      292.44     49.28 o 
   7   2  11     4071.13     3859.32    138.33 o 
  -7   3  11       53.37      122.20     65.89 o 
  -6   3  11    25614.23    25375.25    684.67 o 
  -5   3  11     5586.34     5477.97    216.36 o 
  -4   3  11    19066.04    18619.70    513.93 o 
  -3   3  11     3675.81     3873.05    172.98 o 
  -2   3  11     2106.69     2114.14     97.43 o 
  -1   3  11     1066.26     1028.64     53.98 o 
   0   3  11     9169.51     9125.05    377.69 o 
   1   3  11     9217.33     9029.36    241.88 o 
   2   3  11    23417.86    23285.32    493.91 o 
   3   3  11     3481.37     3433.38    116.12 o 
   4   3  11    11561.32    11669.68    317.00 o 
   5   3  11     2165.23     2016.26     88.37 o 
   6   3  11      135.07      200.36     47.41 o 
   7   3  11    11431.56    11484.71    316.45 o 
  -7   4  11    13568.73    12842.78    524.05 o 
  -6   4  11     2566.30     2552.19    137.35 o 
  -5   4  11     1991.89     1961.53    119.89 o 
  -4   4  11     2460.13     2344.03    106.87 o 
  -3   4  11    50286.75    50305.36   1653.89 o 
  -2   4  11        2.28       19.54     42.76 o 
  -1   4  11    48971.11    48765.08   1204.15 o 
   0   4  11     1262.96     1268.45     60.59 o 
   1   4  11     9489.41     9583.82    266.63 o 
   2   4  11       41.24       84.52     34.60 o 
   3   4  11     4404.86     4335.92    137.19 o 
   4   4  11     1330.37     1248.41     68.07 o 
   5   4  11    16080.76    16502.47    425.99 o 
   6   4  11      281.35      325.39     49.82 o 
   7   4  11      874.96      861.62     68.63 o 
  -7   5  11      122.90      172.74     75.54 o 
  -6   5  11    28859.67    28071.82   1317.92 o 
  -5   5  11     3584.33     3386.51    159.79 o 
  -4   5  11    17293.82    16879.69    428.94 o 
  -3   5  11      633.35      627.82     70.27 o 
  -2   5  11     2135.93     2087.46     95.76 o 
  -1   5  11     7050.83     6716.55    197.01 o 
   0   5  11    16549.77    16496.49    365.81 o 
   1   5  11     1654.67     1725.20     71.80 o 
   2   5  11    26348.88    27638.45    591.62 o 
   3   5  11     7365.53     7692.06    215.71 o 
   4   5  11      691.35      748.25     56.80 o 
   5   5  11     3426.79     3555.49    126.49 o 
   6   5  11     9097.67     9151.59    260.10 o 
   7   5  11     6908.95     7055.89    215.40 o 
  -7   6  11      153.93      281.02    115.11 o 
  -6   6  11    21569.84    21004.96   1238.40 o 
  -5   6  11       27.69       19.88     67.18 o 
  -4   6  11     2746.88     2666.03    141.41 o 
  -3   6  11     5513.43     5357.75    177.10 o 
  -2   6  11    14187.56    14128.38    392.34 o 
  -1   6  11      428.29      452.48     55.43 o 
   0   6  11    13402.93    13858.84    353.18 o 
   1   6  11     2558.76     2628.48     94.04 o 
   2   6  11     6357.56     6453.54    154.91 o 
   3   6  11     3845.06     4077.84    125.63 o 
   4   6  11    17799.14    18581.14    475.59 o 
   5   6  11    22084.80    22775.29    577.55 o 
   6   6  11    19782.05    20802.31    536.70 o 
  -6   7  11       21.92       63.40     72.93 o 
  -5   7  11    24922.96    25095.26   1006.60 o 
  -4   7  11     1402.06     1374.12     92.93 o 
  -3   7  11    25803.23    24684.23    593.66 o 
  -2   7  11      203.19      221.28     56.46 o 
  -1   7  11     1816.88     2005.02     84.87 o 
   0   7  11      943.61      989.69     59.86 o 
   1   7  11    10995.04    11306.70    276.01 o 
   2   7  11     1029.65      922.45     74.82 o 
   3   7  11    23385.43    24667.52    552.61 o 
   4   7  11      618.17      711.68     52.32 o 
   5   7  11      206.85      294.17     53.16 o 
   6   7  11     7668.88     7786.64    232.26 o 
  -5   8  11       36.90      104.65     66.63 o 
  -4   8  11    16155.59    16436.53    611.79 o 
  -3   8  11     2861.73     2821.11    109.79 o 
  -2   8  11     7074.06     6804.90    209.08 o 
  -1   8  11      833.60      918.30     66.91 o 
   0   8  11    11028.03    11566.46    275.39 o 
   1   8  11     4732.10     4979.53    147.89 o 
   2   8  11      339.07      316.44     56.02 o 
   3   8  11    21580.11    22645.44    572.48 o 
   4   8  11      394.59      464.95     63.10 o 
   5   8  11     5153.24     5477.15    177.25 o 
  -5   9  11     4978.81     4936.56    211.10 o 
  -4   9  11     1110.88     1177.90    105.14 o 
  -3   9  11      717.84      715.78     70.57 o 
  -2   9  11      231.73      287.68     53.57 o 
  -1   9  11     8702.64     8819.92    247.55 o 
   0   9  11     6163.95     6306.23    188.77 o 
   1   9  11     3049.23     3035.82    121.50 o 
   2   9  11     9241.96     9672.30    242.51 o 
   3   9  11      885.74      864.64     63.49 o 
   4   9  11     6138.45     6336.98    244.94 o 
   5   9  11     1371.13     1431.24     84.27 o 
  -4  10  11      996.02     1051.37     84.63 o 
  -3  10  11       31.57      126.35     56.94 o 
  -2  10  11    23626.00    23840.88    623.32 o 
  -1  10  11     3758.00     3962.39    142.94 o 
   0  10  11    10433.31    10603.49    284.45 o 
   1  10  11      696.60      729.46     62.87 o 
   2  10  11      362.53      379.78     55.57 o 
   3  10  11      250.30      314.17     52.93 o 
   4  10  11     2671.97     2927.03    128.53 o 
  -2  11  11     2601.11     2548.08    117.47 o 
  -1  11  11      827.67      946.51     73.41 o 
   0  11  11     2670.72     2653.21    111.02 o 
   1  11  11    19058.14    20035.48    543.38 o 
   2  11  11     3263.90     3306.18    131.37 o 
  -6   0  12    36049.84    34697.18   1289.63 o 
  -4   0  12    19698.24    19311.71    748.42 o 
  -2   0  12    18057.10    19024.06   1419.15 o 
   0   0  12    29493.79    31196.44   1372.39 o 
   2   0  12   132568.47   132306.39   4428.21 o 
   4   0  12      127.21      158.23     60.23 o 
   6   0  12      202.99      380.26     75.96 o 
  -6   1  12     1744.97     1676.67    116.42 o 
  -5   1  12    22772.99    22047.09    601.76 o 
  -4   1  12     1294.77     1313.19     96.56 o 
  -3   1  12    14560.36    14770.52    604.96 o 
  -2   1  12       35.73       88.96     44.04 o 
  -1   1  12    30736.59    33153.63   1476.11 o 
   0   1  12     1178.54     1253.80     62.14 o 
   1   1  12      160.54      202.72     62.61 o 
   2   1  12     4951.41     4799.98    149.03 o 
   3   1  12     7227.09     7052.74    202.51 o 
   4   1  12     2522.60     2570.09    103.25 o 
   5   1  12    20149.00    21068.91    535.07 o 
   6   1  12     2536.65     2583.19    109.88 o 
  -6   2  12       34.43      149.69     72.55 o 
  -5   2  12     7039.42     6459.40    242.06 o 
  -4   2  12    11347.45    11231.32    337.98 o 
  -3   2  12      300.30      340.98     67.11 o 
  -2   2  12      289.56      355.71     52.24 o 
  -1   2  12    10824.47    11063.17    459.39 o 
   0   2  12     8588.95     8787.48    438.70 o 
   1   2  12     9293.23     9342.07    252.96 o 
   2   2  12      497.08      503.43     47.98 o 
   3   2  12      519.06      526.85     52.52 o 
   4   2  12     4851.74     4768.86    152.78 o 
   5   2  12    13979.44    14427.94    380.36 o 
   6   2  12     2340.19     2349.19    108.27 o 
  -6   3  12     2221.80     2379.36    136.25 o 
  -5   3  12     1088.79      952.83     97.20 o 
  -4   3  12    19872.66    19519.80    539.99 o 
  -3   3  12    21125.94    21992.14   1098.30 o 
  -2   3  12    22173.58    22394.62    584.58 o 
  -1   3  12        7.44       29.81     56.01 o 
   0   3  12     5362.85     5362.63    298.29 o 
   1   3  12      631.19      647.25     50.89 o 
   2   3  12     5094.62     5114.36    147.17 o 
   3   3  12     4550.19     4509.56    145.31 o 
   4   3  12    16936.91    17169.49    441.73 o 
   5   3  12     1451.38     1460.37     79.08 o 
   6   3  12     2935.68     2989.78    118.80 o 
  -6   4  12    12425.86    11957.89    422.72 o 
  -5   4  12     4732.16     4475.04    212.39 o 
  -4   4  12     2574.47     2517.49    135.49 o 
  -3   4  12       72.72      107.04     66.23 o 
  -2   4  12       55.02       66.76     47.70 o 
  -1   4  12     1387.54     1322.94     77.66 o 
   0   4  12    11277.31    11418.66    424.04 o 
   1   4  12    10058.22    10395.94    528.54 o 
   2   4  12     4388.81     4322.34    131.61 o 
   3   4  12     9928.87    10040.62    274.18 o 
   4   4  12     5996.42     6012.09    183.13 o 
   5   4  12      665.22      705.40     61.60 o 
   6   4  12    30906.25    32305.67   1056.69 o 
  -5   5  12      396.20      393.62     84.11 o 
  -4   5  12     7952.19     7893.75    484.59 o 
  -3   5  12     4126.77     3789.50    167.10 o 
  -2   5  12      523.44      528.76     63.95 o 
  -1   5  12     6669.17     6361.90    296.89 o 
   0   5  12       36.72       91.99     48.54 o 
   1   5  12     5682.52     5987.01    208.70 o 
   2   5  12     7568.31     7695.75    202.12 o 
   3   5  12    14968.83    15168.41    394.64 o 
   4   5  12     1246.86     1236.90     97.69 o 
   5   5  12     2226.32     2510.76    155.65 o 
  -5   6  12     8635.21     8476.38    290.94 o 
  -4   6  12    12605.69    12243.66    437.81 o 
  -3   6  12       49.26       74.55     55.68 o 
  -2   6  12       10.89        7.24     90.30 o 
  -1   6  12    30562.27    29836.64    703.10 o 
   0   6  12     7887.98     7889.02    232.07 o 
   1   6  12    19121.90    19746.25    434.68 o 
   2   6  12     6632.00     6564.08    178.63 o 
   3   6  12     5145.97     5348.31    169.71 o 
   4   6  12        7.13       30.00     43.48 o 
   5   6  12     3298.71     3445.43    150.23 o 
  -4   7  12     6216.85     5919.02    200.32 o 
  -3   7  12       15.50       18.53     57.91 o 
  -2   7  12    15642.57    14890.23    566.76 o 
  -1   7  12     8901.68     8728.16    254.47 o 
   0   7  12       35.44      120.28     53.98 o 
   1   7  12     2852.90     2967.55    118.81 o 
   2   7  12     6797.11     6449.90    244.40 o 
   3   7  12      171.93      160.48     55.17 o 
   4   7  12     8826.85     9120.56    342.21 o 
  -4   8  12     2627.81     2682.67    134.17 o 
  -3   8  12      141.25      250.25     68.47 o 
  -2   8  12     7012.23     6651.34    379.25 o 
  -1   8  12      150.27      293.68     63.36 o 
   0   8  12    11397.70    11807.03    433.79 o 
   1   8  12      136.25      203.80     64.94 o 
   3   8  12     5222.13     5473.30    202.78 o 
  -2   9  12     9818.07     9506.04    314.97 o 
  -1   9  12    14256.24    14206.14    496.73 o 
   0   9  12     7418.99     7358.34    254.89 o 
   1   9  12     2011.16     2205.22    168.94 o 
   2   9  12       69.19       80.67     53.81 o 
  -5   0  13    41458.56    41971.45   1760.97 o 
  -3   0  13    23513.56    24229.49   1832.62 o 
  -1   0  13     1936.42     2019.76    550.88 o 
   1   0  13    10501.28     9528.69    524.38 o 
   3   0  13     6477.07     6210.43    384.47 o 
   5   0  13      466.05      417.70     83.77 o 
  -5   1  13       25.38      118.67     71.09 o 
  -4   1  13      421.08      462.62     78.04 o 
  -3   1  13     8470.14     8613.42    291.72 o 
  -2   1  13    24971.62    27736.70   1712.39 o 
  -1   1  13     1454.39     1636.18    119.11 o 
   0   1  13      705.31      744.58     58.35 o 
   1   1  13     2334.99     2205.96    122.57 o 
   2   1  13      286.13      360.37     50.58 o 
   3   1  13     6376.31     6409.96    193.43 o 
   4   1  13    12520.40    12740.61    341.57 o 
   5   1  13     5393.34     5488.85    176.44 o 
  -5   2  13      102.74      162.11     73.20 o 
  -4   2  13     6658.25     6660.36    234.30 o 
  -3   2  13    11918.84    12432.22    538.93 o 
  -2   2  13      647.11      552.94     77.01 o 
  -1   2  13     9160.89     9132.18    497.27 o 
   0   2  13    12033.98    12027.95    479.57 o 
   1   2  13     6465.68     6419.50    181.56 o 
   2   2  13     9189.17     9021.30    251.87 o 
   3   2  13       11.55       38.74     45.61 o 
   4   2  13     5344.97     5394.34    171.78 o 
  -4   3  13     1152.65     1196.08    103.07 o 
  -3   3  13      353.55      383.06     76.24 o 
  -2   3  13     1706.62     1688.18     92.29 o 
  -1   3  13    19134.21    19533.72    829.83 o 
   0   3  13    33713.64    33497.83    956.44 o 
   1   3  13      696.39      655.46    114.69 o 
   2   3  13     1451.22     1329.38     74.55 o 
   3   3  13       39.15      101.36     47.83 o 
   4   3  13     1224.11     1199.81     74.66 o 
  -4   4  13    13282.74    13052.58    396.83 o 
  -3   4  13     9949.00    10301.12    327.26 o 
  -2   4  13      856.77      835.02     75.16 o 
  -1   4  13      296.65      234.25     89.06 o 
   0   4  13     1157.95     1222.14    152.02 o 
   1   4  13     9874.14     9021.44    360.03 o 
   2   4  13     1957.33     2052.11     94.49 o 
   3   4  13    40557.80    41768.01   1020.41 o 
   4   4  13      318.33      395.93     55.49 o 
  -3   5  13      100.56       73.78     55.82 o 
  -2   5  13     3091.72     3098.10    131.73 o 
  -1   5  13      876.77      941.32     79.54 o 
   0   5  13     9440.21     9541.19    553.94 o 
   1   5  13     4509.36     4333.59    162.61 o 
   2   5  13      306.10      287.42     51.97 o 
   3   5  13      766.52      821.67     65.84 o 
  -3   6  13     8269.16     8212.44    250.21 o 
  -2   6  13    24987.99    23799.03    764.45 o 
  -1   6  13      685.63      824.74     77.89 o 
   0   6  13      188.43      128.90     56.93 o 
   1   6  13     1963.92     1951.04    105.42 o 
   2   6  13     8800.41     8998.84    256.50 o 
  -1   7  13    16665.87    16337.71    509.98 o 
   0   7  13      540.49      588.09     71.33 o 
   1   7  13    22965.41    23875.08    667.76 o 
  -2   0  14     6085.14     6393.13    734.44 o 
   0   0  14     9091.63     9268.85    411.24 o 
   2   0  14     4463.77     4306.69    210.74 o 
  -2   1  14      993.63     1078.81     99.12 o 
  -1   1  14     2601.61     2811.06    228.72 o 
   0   1  14     1336.20     1500.38    110.99 o 
   1   1  14     2580.46     2578.95    110.79 o 
   2   1  14     1511.60     1434.82    112.19 o 
  -1   2  14    11324.10    12015.94    924.68 o 
   0   2  14     3841.73     3841.31    359.06 o 
   1   2  14       27.22       59.03     48.70 o 
   0   3  14     5179.93     4891.46    457.90 o 
                                                 
